# Supplementary material for: A Divergent Platelet Transcriptome in Patients with Lipedema and Lymphedema
Source: Genes (Basel). 2024 Jun 4;15(6):737. doi: 10.3390/genes15060737 (PMC11202821; doi:10.3390/genes15060737)
Supplement: Supplementary file 1 [file genes-15-00737-s001.zip]

Archive with 2 entries (2 files):
- genes-3007091-Suppl. Figure S1.pdf
- genes-3007091-Suppl. Tables.xlsx
