# Supplementary material for: A Divergent Platelet Transcriptome in Patients with Lipedema and Lymphedema
Source: Genes (Basel). 2024 Jun 4;15(6):737. doi: 10.3390/genes15060737 (PMC11202821; doi:10.3390/genes15060737)
Supplement: Supplementary file 1 [file genes-15-00737-s001.zip › genes-3007091-Suppl. Tables.xlsx]

## Sheet: Lipedema vs. Class I Obesity
	Class 1 Obesity	Class 1 Obesity	Class 1 Obesity	Lipedema	Lipedema	Lipedema	Lipedema	Lipedema	Lipedema	Lipedema	Lipedema	Class 1 Obesity
ENSG00000223972	96.7033	571.863	108.162	408.853	257.973	203.308	49.4542	125.071	281.065	176.093	307.487	420.912
ENSG00000279928	68.3761	430.612	50.4757	393.926	228.439	291.315	94.6694	97.6829	102.299	172.18	219.38	245.691
ENSG00000279457	8.79121	5.4855	0	7.1387	2.41097	14.4822	7.06488	7.3034	34.0998	93.9164	18.9223	7.61831
ENSG00000236679	40.0489	2.74275	54.0812	0.648972	0.602741	7.7981	20.4882	38.3428	27.8998	0	1.18264	0
ENSG00000225972	101234	1944.61	3092.24	1081.19	925.208	739.149	1097.88	1428.73	2714.55	5138.01	37344.3	1981.71
ENSG00000225630	4461.05	4484.4	5582.38	2268.81	1638.25	1086.72	14051.3	2974.31	4905.2	10125.4	1510.83	4065.32
ENSG00000237973	4471.8	5437.5	5022.34	1493.29	1957.1	1512.83	1902.57	2974.31	2152.42	6832.42	2429.15	4807.15
ENSG00000229344	3920.88	2927.89	4213.52	1033.16	1093.37	714.083	1136.74	1831.33	2690.78	6163.26	1369.5	2759.73
ENSG00000240409	108.425	161.822	85.328	66.1952	33.7535	25.0653	26.8466	85.8149	81.6328	299.358	34.888	70.4694
ENSG00000248527	39767.5	51319.6	56577.3	18328.3	15338	12569.4	19292.1	26215.5	39363.6	83607.1	14216.6	33929.1
ENSG00000198744	1570.7	1749.87	2037.06	661.952	517.152	549.766	748.878	1114.68	828.728	3478.82	842.633	1284.64
ENSG00000187608	85.9585	0	1.2018	11.6815	10.8493	19.4953	14.1298	0	0	0	17.7396	0
ENSG00000078808	0.976801	0	0	16.2243	8.43838	40.6615	45.2153	0	14.4666	0	14.1917	8.5706
ENSG00000160087	0	0	0	31.7996	3.61645	33.4204	16.2492	55.6884	0	0	60.3148	0
ENSG00000224051	0	1.37138	0	20.7671	29.5343	28.9644	0	0	0	0	11.8264	10.4752
ENSG00000175756	0	0	0	28.5548	54.2467	50.6877	34.6179	37.4299	66.1329	0	24.8355	68.5648
ENSG00000221978	238.34	0	0	7.78767	7.2329	8.91212	0	0	0	0	17.1483	0
ENSG00000242485	0	0	137.006	7.78767	19.8905	14.4822	14.8363	85.8149	61.9996	0	8.86982	1.90458
ENSG00000160075	592.918	87.768	462.694	97.9948	221.809	261.793	161.079	149.72	287.265	121.309	92.8375	139.034
ENSG00000197530	0	0	0	5.19178	3.61645	30.0784	12.0103	32.8653	0	0	13.6004	0
ENSG00000248333	288.156	0	0	6.48972	19.8905	1.67102	11.3038	0.912924	0	0	1.77396	0.952289
ENSG00000189339	0	0	0	27.2568	3.01371	46.2316	31.792	1.82585	56.833	0	10.0525	14.2843
ENSG00000215790	0	0	0	7.78767	0	14.4822	10.5973	0.912924	63.033	0	5.91321	23.8072
ENSG00000078369	906.472	735.057	9.61443	207.022	250.74	283.517	117.277	82.1632	146.732	626.109	193.953	150.462
ENSG00000187730	0	0	0	7.78767	0	1.11401	18.3687	90.3795	117.799	0	12.4178	95.2289
ENSG00000162585	94.7497	0	93.7407	37.6404	74.7399	39.5475	50.8672	5.47755	4.13331	37.1752	55.5842	99.9903
ENSG00000157916	137.729	0	0	57.1096	6.63015	80.7661	45.9217	0.912924	73.3662	0	85.1503	10.4752
ENSG00000272449	0	438.84	0	1.94692	1.80822	13.3682	13.4233	0	1.03333	0	4.73057	23.8072
ENSG00000157873	0	2.74275	10.8162	36.3425	109.699	70.7399	65.7034	115.028	0	0	59.7235	91.4197
ENSG00000228037	0	0	186.28	18.1712	7.2329	2.22803	0	0	0	0	14.1917	11.4275
ENSG00000157870	0	0	3.60541	27.2568	22.9042	88.5642	37.4439	97.6829	25.8332	0	49.0797	23.8072
ENSG00000158109	0	0	84.1262	57.7585	51.233	62.9418	43.0958	41.9945	1.03333	1.95659	75.0978	15.2366
ENSG00000235169	49.8169	0	66.0992	8.43664	1.20548	5.01307	19.7817	6.39047	18.5999	0	30.7487	92.372
ENSG00000130764	0	0	0	6.48972	0	0.557007	4.94542	26.4748	0	0	0.591321	87.6106
ENSG00000198912	0	0	364.146	62.3014	25.9179	113.63	33.205	83.989	0	1.95659	90.4722	84.7537
ENSG00000116251	1.9536	621.233	1.2018	5.19178	4.21919	14.4822	3.53244	3.6517	14.4666	0	2.95661	0
ENSG00000116237	0	134.395	0	20.7671	26.5206	2.78504	37.4439	0	0	0	24.8355	0
ENSG00000097021	11.7216	699.401	254.782	247.907	238.686	408.286	344.766	538.625	680.963	641.762	648.68	222.836
ENSG00000171735	4452.26	5562.3	5045.17	3115.72	3325.93	2186.81	3074.64	5689.34	6310.53	9182.28	2331.58	5515.66
ENSG00000049245	0.976801	688.43	21.6325	144.721	80.1646	181.584	186.513	2.73877	284.165	1504.62	110.577	5.71373
ENSG00000049246	0	0	0	5.19178	0.602741	13.9252	61.4645	0	0	0	3.54793	25.7118
ENSG00000116288	4766.79	5272.94	6039.06	3869.17	3512.78	5348.94	3660.32	7810.98	6276.43	8325.3	6295.21	6605.08
ENSG00000142599	49.8169	4.11413	0	5.19178	1.20548	2.22803	0	1.82585	47.533	0	17.7396	0
ENSG00000074800	1392.92	1522.23	885.729	1531.57	1789.54	1728.39	1230	1046.21	2313.62	211.312	1927.71	2673.08
ENSG00000171621	39.0721	13.7138	0	42.8322	10.8493	48.4596	21.9011	4.56462	2.06665	0	27.7921	40.9484
ENSG00000178585	0.976801	16.4565	62.4938	38.2894	15.0685	84.6651	89.724	33.7782	16.5332	0	20.1049	20.9504
ENSG00000162441	341.88	4.11413	15.6234	133.039	95.2331	98.5903	160.373	188.975	131.233	1561.36	105.255	246.643
ENSG00000130939	80.0977	24.6848	0	29.8527	0.602741	13.9252	7.06488	0.912924	0	135.005	26.0181	1.90458
ENSG00000054523	11.7216	0	0	69.44	0	76.867	38.8569	0	134.333	1.95659	50.2623	7.61831
ENSG00000142657	1011.97	89.1394	779.97	1210.33	1088.55	1305.63	1007.45	366.996	743.996	37.1752	837.311	711.36
ENSG00000120948	681.807	0	0	6.48972	11.4521	14.4822	0	20.9973	0	0	33.7053	0.952289
ENSG00000177674	160.195	26.0561	6.00902	119.411	176.603	247.311	71.3553	86.7278	113.666	710.243	157.883	578.039
ENSG00000177000	0	1.37138	0	35.0445	43.3974	13.9252	10.5973	0	0	0	43.7578	0.952289
ENSG00000011021	5.86081	268.79	10.8162	5.84075	1.20548	7.2411	2.82595	2.73877	11.3666	31.3055	11.2351	7.61831
ENSG00000242349	0	2.74275	538.408	109.027	161.535	205.536	82.6591	281.181	444.331	532.193	189.223	72.374
ENSG00000116685	2.9304	0	0	8.43664	72.329	75.753	19.7817	0.912924	3.09998	1.95659	24.8355	3.80916
ENSG00000083444	0.976801	0	0	14.2774	49.4248	23.9513	0	0	0	0	12.4178	0
ENSG00000116688	22.4664	840.653	322.083	722.955	1054.19	1506.15	450.033	312.22	1.03333	164.354	1211.03	473.288
ENSG00000048707	2.9304	0	186.28	69.44	26.5206	59.0428	47.3347	11.868	1.03333	1.95659	29.5661	46.6622
ENSG00000162496	4.88401	0	2035.86	332.274	805.865	262.35	231.728	954.006	333.765	168.267	539.285	402.818
ENSG00000272482	0	0	93.7407	1.29794	15.0685	15.0392	5.65191	25.5619	16.5332	0	11.8264	43.8053
ENSG00000116731	10.7448	0	0	6.48972	19.2877	5.01307	3.53244	0.912924	46.4997	0	50.8536	12.3798
ENSG00000189337	0	292.103	0	3.89383	6.02741	0	0	7.3034	1.03333	0	0	0
ENSG00000142634	132.845	0	0	7.1387	1.80822	6.68409	0	0.912924	0	0	0	0
ENSG00000132906	0	1.37138	0	29.8527	54.8495	51.8017	50.1607	0	3.09998	1.95659	53.2189	5.71373
ENSG00000116138	0	0	0	34.3955	0	14.4822	52.9866	0	0	1.95659	9.46114	8.5706
ENSG00000197312	8.79121	0	0	18.1712	39.7809	6.12708	25.4336	0	1.03333	0	15.3744	3.80916
ENSG00000233954	90.8425	204.335	130.997	67.4931	111.507	58.4858	69.9424	156.11	236.632	332.621	96.3854	267.593
ENSG00000179743	0	0	9.61443	22.714	10.2466	13.3682	13.4233	47.4721	9.29994	311.098	28.9748	19.9981
ENSG00000065526	78.1441	26.0561	0	14.2774	0	2.78504	31.0855	17.3456	1.03333	0	0	0.952289
ENSG00000037637	6.83761	0	0	30.5017	19.2877	64.0559	5.65191	0	164.299	1.95659	22.4702	0
ENSG00000055070	68.3761	69.9401	94.9425	88.9092	61.4796	103.603	97.4954	220.015	67.1663	358.056	163.205	80.9446
ENSG00000157191	0	1.37138	447.071	68.1421	51.233	100.818	46.6282	102.248	139.499	1.95659	65.0454	22.8549
ENSG00000159363	172.894	0	0	9.73459	0	36.7625	0.706488	0	0	0	1.18264	0
ENSG00000117118	176.801	0	15.6234	39.5873	27.7261	27.2934	19.7817	92.2054	0	1.95659	0	22.8549
ENSG00000159339	200.244	1903.47	1434.95	1325.2	142.247	277.39	1641.88	1379.43	551.797	561.542	378.446	210.456
ENSG00000179051	0	0	0	37.6404	41.5891	31.7494	0	113.203	123.999	0	4.73057	0.952289
ENSG00000127481	83.0281	1.37138	0	71.387	18.685	46.7886	43.8023	0	2.06665	1.95659	139.552	3.80916
ENSG00000053371	1.9536	543.065	660.992	167.435	292.33	334.761	349.712	25.5619	371.998	741.548	723.186	273.307
ENSG00000040487	0	0	0	8.43664	1.20548	24.5083	0.706488	0	0	0	48.4884	91.4197
ENSG00000077549	3332.85	2013.18	805.208	1109.09	1323.02	1621.45	1270.27	1815.81	1013.69	1389.18	1633.23	893.247
ENSG00000173436	0	130.281	50.4757	19.4692	24.1097	32.3064	8.47786	20.0843	150.866	0	38.4359	9.52289
ENSG00000162542	0	419.641	0	0	0	3.34204	0	0	0	0	0	0
ENSG00000127472	0	0	0	7.1387	0	3.89905	0	0	0	635.892	14.1917	0
ENSG00000158828	0	9.59963	0	24.012	10.8493	69.6259	12.0103	70.2952	0	0	11.2351	0.952289
ENSG00000244038	442.491	0	0	36.9914	19.2877	92.4632	23.3141	0.912924	0	3.91318	11.2351	93.3243
ENSG00000127483	79.1209	0	0	85.6644	71.1235	102.489	71.3553	142.416	0	0	33.114	159.032
ENSG00000075151	172.894	5.4855	106.961	589.267	561.755	486.267	776.431	555.058	50.633	628.066	457.092	160.937
ENSG00000117298	4.88401	1887.01	94.9425	547.733	326.083	424.44	428.132	149.72	15.4999	385.448	834.355	299.971
ENSG00000236936	282.296	640.432	953.03	438.705	525.59	451.733	773.605	1066.3	479.464	1385.27	807.745	1732.21
ENSG00000142794	0.976801	0	0	90.8561	67.507	147.607	107.386	0	4.13331	3.91318	183.901	0
ENSG00000090686	14.652	481.353	40.8613	49.9709	47.0138	67.3979	43.0958	12.7809	48.5664	1.95659	22.4702	2.85687
ENSG00000070831	10183.2	1400.17	2854.28	1798.95	2258.47	1905.52	1612.21	2139.89	2661.85	4856.26	1096.31	2098.84
ENSG00000125944	1668.38	0	21.6325	92.1541	97.0413	119.757	106.68	166.152	0	367.839	86.3329	139.986
ENSG00000142676	775.58	0	16.8252	12.9794	30.1371	26.7364	11.3038	91.2924	82.6662	1.95659	23.6529	29.521
ENSG00000011007	0.976801	0	0	20.1181	0	31.7494	2.82595	151.545	0	0	31.9314	3.80916
ENSG00000057757	2.9304	0	121.382	51.2688	91.6167	74.082	24.7271	10.0422	63.033	0	105.847	70.4694
ENSG00000011009	614.408	0	0	18.8202	31.3425	4.45606	67.8229	0	0	0	37.2533	51.4236
ENSG00000117305	0	41.1413	1.2018	44.1301	43.3974	56.8148	98.2019	161.588	0	0	49.671	10.4752
ENSG00000189266	237.363	774.827	33.6505	77.8767	191.069	60.7138	117.984	98.5958	2.06665	0	39.6185	64.7556
ENSG00000188529	1063.74	1.37138	456.685	118.113	249.535	174.9	194.991	14.6068	1.03333	172.18	164.387	16.1889
ENSG00000001461	0.976801	0	0	147.317	80.7673	138.695	189.339	0.912924	89.8995	1.95659	75.6891	16.1889
ENSG00000117602	280.342	21.942	26.4397	75.9298	9.64386	105.274	48.7477	10.9551	45.4664	0	70.3673	19.0458
ENSG00000133226	522.589	0	43.2649	38.9383	22.9042	8.91212	62.171	4.56462	97.1328	1.95659	31.34	2.85687
ENSG00000169504	2300.37	2201.06	1154.93	2438.84	1695.51	1743.99	2002.89	332.304	1170.76	9.78296	737.969	1197.98
ENSG00000117614	31.2576	49.3695	197.096	85.0154	83.781	32.8634	81.2462	429.074	115.733	3.91318	47.897	45.7099
ENSG00000117616	177.778	0	2.40361	11.6815	226.631	8.91212	18.3687	12.7809	48.5664	43.045	270.825	255.213
ENSG00000187010	231.502	1.37138	1.2018	0	558.741	0.557007	11.3038	0.912924	72.3329	0	410.377	222.836
ENSG00000183726	8113.31	3156.91	4898.55	4354.6	8995.91	3962.55	4302.51	4470.59	7816.09	10260.4	7955.64	7685.92
ENSG00000188672	2.9304	0	0	6.48972	53.0412	3.34204	51.5737	0	3.09998	1.95659	59.7235	3.80916
ENSG00000157978	1181.93	1157.44	108.162	1107.8	913.756	1126.27	938.923	872.756	185.999	82.1768	1491.31	217.122
ENSG00000162430	1.9536	0	1.2018	21.4161	37.9727	3.89905	4.23893	20.0843	0	1.95659	42.5751	11.4275
ENSG00000117640	1168.25	1710.1	669.405	2641.32	1595.46	2824.58	1751.38	2349.87	3425.48	213.268	1646.24	1368.44
ENSG00000117632	27.3504	0	0	14.2774	30.1371	10.0261	0	48.385	2.06665	0	0	6.66602
ENSG00000142669	53288.4	77826.9	69549.6	43726.5	60269.3	59407.1	55920.7	65433.9	76748.3	79960	63952.6	59250.5
ENSG00000158062	540.171	452.554	569.655	438.705	497.864	280.732	395.634	353.302	583.83	698.503	668.785	791.352
ENSG00000198830	639.805	179.65	319.68	201.83	288.713	348.13	238.087	399.861	556.963	1.95659	237.12	271.402
ENSG00000117676	267.644	0	0	0	0	0	0.706488	0	0	0	0	0
ENSG00000117713	3616.12	1.37138	8.41262	48.6729	16.274	25.6223	48.7477	22.8231	1.03333	0	69.1846	7.61831
ENSG00000090273	17.5824	37.0271	0	29.8527	50.6303	82.4371	19.0752	7.3034	1.03333	0	29.5661	1.90458
ENSG00000090020	65.4457	0	515.574	64.2483	139.233	47.9026	37.4439	0	0	0	37.2533	6.66602
ENSG00000142784	2.9304	0	24.0361	18.1712	50.0275	7.7981	9.18435	11.868	7.23329	0	15.9657	2.85687
ENSG00000186501	0.976801	0	8.41262	20.7671	25.3151	70.7399	62.171	0	45.4664	31.3055	63.2714	16.1889
ENSG00000158195	154.335	1.37138	1.2018	229.087	165.151	201.08	257.162	57.5142	118.833	158.484	415.108	90.4675
ENSG00000235912	20.5128	1.37138	12.018	5.19178	6.02741	2.78504	6.3584	11.868	23.7665	17.6093	9.46114	15.2366
ENSG00000126709	139.683	0	0	19.4692	28.9316	90.7922	93.963	2.73877	89.8995	3.91318	66.8193	79.04
ENSG00000117751	40.0489	0	0	9.08561	1.80822	8.35511	0	0	105.399	0	0	0.952289
ENSG00000117748	290.11	0	0	18.1712	0	41.7756	65.7034	98.5958	0	0	27.2008	0.952289
ENSG00000158161	40.0489	0	0	0	0	0	0	136.026	0	0	1.77396	0
ENSG00000228589	119.17	60.3405	0	1.29794	4.82193	1.67102	4.23893	0.912924	2.06665	0	2.36529	5.71373
ENSG00000169403	1.9536	2.74275	40.8613	103.187	112.11	110.844	147.656	25.5619	211.832	0	59.1321	43.8053
ENSG00000126698	598.779	0	52.8794	184.957	213.37	250.096	76.3008	23.736	197.365	0	205.78	326.635
ENSG00000130770	105.495	46.6268	92.5389	412.097	325.48	386.006	108.093	209.973	100.233	373.709	185.084	259.975
ENSG00000242125	0	1.37138	18.0271	31.1507	33.7535	37.8765	70.6488	4.56462	176.699	0	31.34	60.9465
ENSG00000180098	197.314	0	9.61443	14.2774	0	31.1924	0.706488	0	0	1.95659	0.591321	16.1889
ENSG00000120656	171.917	0	15.6234	16.2243	66.9043	25.0653	52.2801	0	74.3996	845.247	30.1574	56.185
ENSG00000198492	2640.29	330.501	330.496	187.553	70.5207	202.751	89.724	123.245	36.1664	453.929	158.474	53.3282
ENSG00000116329	0	0	0	17.5223	39.1782	18.3812	2.11947	1.82585	0	0	50.2623	0
ENSG00000159023	78.1441	21.942	10.8162	269.324	101.863	309.696	169.557	34.6911	1.03333	0	324.044	133.32
ENSG00000116350	114.286	57.5978	0	96.6969	178.411	67.9549	47.3347	0.912924	1.03333	0	110.577	7.61831
ENSG00000162511	236.386	1530.45	442.264	769.032	1076.5	1059.43	714.966	748.598	850.428	250.444	660.506	1585.56
ENSG00000223382	0.976801	891.394	0	1.29794	0	0	0	0	0	0	0	0
ENSG00000134644	2166.55	0	0	32.4486	6.02741	0	84.0721	0	1.03333	0	34.2966	6.66602
ENSG00000060688	37.1185	0	0	27.9058	0.602741	21.7233	62.8775	73.034	0	0	34.888	0
ENSG00000121766	1607.82	973.676	1543.12	1710.04	2081.87	1560.18	1636.23	1388.56	2565.75	2208.99	2210.95	1869.34
ENSG00000162517	738.462	189.25	10.8162	313.454	286.302	403.273	192.165	138.765	284.165	1.95659	355.384	525.664
ENSG00000134668	1.9536	1851.36	51.6776	1048.74	584.659	2365.05	1550.74	453.723	677.863	295.445	1050.19	560.898
ENSG00000184007	5248.35	4887.58	3062.2	3422.03	4227.63	5243.67	4198.66	2867.5	3914.24	3335.99	3178.35	4132.93
ENSG00000121774	1040.29	135.766	0	34.3955	6.63015	26.1793	0	0	2.06665	0	1.18264	1.90458
ENSG00000121775	76.1905	0	0	33.0976	68.1098	32.3064	26.8466	12.7809	45.4664	0	31.9314	11.4275
ENSG00000025800	29.304	0	8.41262	54.5137	6.63015	18.3812	37.4439	0.912924	0	1.95659	125.951	4.76144
ENSG00000160050	111.355	0	51.6776	40.8853	31.3425	62.9418	54.3996	7.3034	51.6664	0	40.2099	190.458
ENSG00000160055	0.976801	0	346.119	8.43664	42.1919	23.9513	31.792	5.47755	149.832	0	6.50454	0
ENSG00000084623	433.7	0	0	16.8733	28.3288	57.9288	8.47786	0	0	1.95659	1.18264	3.80916
ENSG00000116478	412.21	0	0	90.2072	59.6714	170.444	209.121	0	0	0	144.282	8.5706
ENSG00000160058	67.3993	277.018	134.602	493.868	487.618	568.148	733.335	0	266.598	0	403.873	174.269
ENSG00000176261	2.9304	47.9981	258.388	86.9623	110.904	42.3326	79.8332	115.028	205.632	58.6977	34.888	103.799
ENSG00000162521	1406.59	1195.84	531.197	519.827	619.015	524.144	392.101	293.962	50.633	422.624	374.898	394.248
ENSG00000134684	14.652	0	0	28.5548	19.2877	2.22803	11.3038	127.809	0	0	77.4631	0.952289
ENSG00000004455	112.332	0	312.469	22.714	0	5.57007	37.4439	67.5564	97.1328	0	44.9404	2.85687
ENSG00000163866	50.7937	303.074	314.873	77.8767	119.343	138.695	45.9217	257.445	241.799	270.01	141.917	99.0381
ENSG00000189280	0	0	0	20.1181	0	22.8373	18.3687	0.912924	0	0	24.2442	0
ENSG00000243749	33.2112	19.1993	0	7.1387	12.0548	6.68409	11.3038	0	3.09998	0	2.95661	24.7595
ENSG00000163867	0	695.287	8.41262	16.2243	12.0548	27.8504	24.0206	0	64.0663	1.95659	10.6438	119.036
ENSG00000116560	243.224	0	0	48.6729	22.9042	39.5475	45.2153	115.941	133.299	0	15.3744	5.71373
ENSG00000146463	66.4225	1.37138	0	45.4281	99.4523	41.7756	19.7817	14.6068	75.4329	0	65.6367	0
ENSG00000142687	44.9329	0	3.60541	24.661	0.602741	12.2542	0	171.63	0	1.95659	23.0615	26.6641
ENSG00000126067	1465.2	363.414	0	42.8322	56.0549	54.5867	37.4439	8.21632	69.2329	0	40.2099	38.0916
ENSG00000092847	69.3529	30.1703	12.018	190.149	172.987	202.751	75.5943	10.0422	27.8998	1.95659	113.534	96.1812
ENSG00000126070	29.304	0	0	14.2774	0	7.2411	67.8229	0	0	1.95659	40.8012	0.952289
ENSG00000054116	0	1.37138	0	14.9264	0.602741	45.1176	83.3656	0	35.1331	29.3489	30.1574	99.0381
ENSG00000054118	148.474	0	46.8703	86.3133	31.3425	99.1473	80.5397	0	116.766	1.95659	81.6024	18.0935
ENSG00000142694	7.81441	97.3676	145.418	73.9829	59.6714	86.8932	39.5634	143.329	20.6665	0	35.4793	122.845
ENSG00000196182	471.795	1049.1	598.498	1567.92	1160.88	1343.5	873.926	595.227	245.932	31.3055	1372.46	818.016
ENSG00000181817	0	0	216.325	48.024	53.0412	51.8017	44.5088	67.5564	204.599	0	57.9495	44.7576
ENSG00000233621	47.8633	315.416	76.9154	72.6849	146.466	69.6259	149.776	41.0816	142.599	0	135.413	118.084
ENSG00000163875	14.652	0	1.2018	51.2688	5.42467	47.9026	69.2359	14.6068	302.765	0	52.0363	3.80916
ENSG00000232273	16.6056	31.5416	25.2379	1.94692	12.6576	7.2411	5.65191	21.9102	11.3666	17.6093	11.2351	8.5706
ENSG00000197982	0	0	117.777	22.0651	7.2329	47.9026	1.41298	72.121	57.8663	0	21.2876	49.519
ENSG00000204084	33.2112	0	0	66.1952	22.9042	79.0951	42.3893	0	0	0	52.0363	58.0896
ENSG00000183431	484.493	0	0	0.648972	0	0	0	0	137.433	0	0	0
ENSG00000183386	0	0	60.0902	152.509	242.302	20.0523	0	0.912924	57.8663	0	215.832	50.4713
ENSG00000215895	126.007	0	0	0	0	0	0	0	0	0	0	0
ENSG00000214114	461.05	582.834	75.7136	477.644	475.563	309.696	367.374	355.128	435.031	5.86977	348.288	304.732
ENSG00000174574	818.56	72.6829	73.31	569.798	355.015	423.326	647.143	493.892	616.896	3.91318	367.211	261.879
ENSG00000168653	698.413	2571.33	441.062	813.162	881.811	514.675	944.575	1684.35	1378.46	1003.73	724.369	1191.31
ENSG00000127603	369.231	267.418	4.80721	142.125	91.0139	234.5	99.6149	95.8571	3.09998	0	298.617	12.3798
ENSG00000084072	234.432	30.1703	25.2379	162.243	171.179	233.943	247.977	463.766	630.33	1.95659	272.008	281.878
ENSG00000131236	3691.33	6127.3	3052.58	6500.76	4835.19	7278.97	8099.18	2717.78	2428.32	2610.09	5495.74	4179.6
ENSG00000131238	2.9304	0	0	20.1181	40.3837	11.6972	0.706488	0	1.03333	0	13.6004	0
ENSG00000259943	0	0	0	40.2363	0	43.4466	21.1947	83.989	0	0	90.4722	0
ENSG00000084073	22.4664	2.74275	62.4938	92.1541	25.3151	90.7922	161.786	0.912924	129.166	7.82637	119.447	16.1889
ENSG00000084070	92.7961	0	0	27.9058	63.8906	50.1307	50.8672	0	0	0	22.4702	3.80916
ENSG00000066136	193.407	0	1.2018	47.375	156.713	46.2316	26.1401	277.529	0	1.95659	40.2099	0
ENSG00000010803	45.9097	0	0	0	0	17.8242	0	0	2.06665	0	31.34	0
ENSG00000198815	94.7497	0	0	4.54281	0	0	0	14.6068	0	0	1.77396	0
ENSG00000177181	329.182	20.5706	10.8162	23.363	21.0959	19.4953	24.7271	0	154.999	1.95659	7.09586	27.6164
ENSG00000066185	560.684	301.703	799.199	341.359	476.768	134.796	375.852	711.168	600.363	5.86977	184.492	594.228
ENSG00000127125	125.031	323.645	10.8162	183.01	188.055	57.3718	262.107	209.06	188.066	181.963	160.839	432.339
ENSG00000186409	0	0	1.2018	18.1712	65.0961	9.46913	67.8229	55.6884	66.1329	1.95659	8.86982	9.52289
ENSG00000236876	196.337	460.782	421.833	179.116	194.685	113.63	171.677	369.734	413.331	804.159	208.736	367.584
ENSG00000065978	2071.8	1147.84	373.761	249.854	183.233	158.747	163.905	204.495	452.597	46.9582	1347.03	258.07
ENSG00000117385	2.9304	0	6.00902	11.0325	16.274	28.4074	29.6725	0.912924	14.4666	0	4.13925	0
ENSG00000164008	0	56.2264	14.4216	9.73459	24.1097	15.0392	24.0206	16.4326	57.8663	0	17.7396	11.4275
ENSG00000177868	73.2601	30.1703	371.357	347.2	153.699	188.269	199.936	216.363	979.594	311.098	220.563	811.35
ENSG00000164010	0	0	4.80721	55.8116	0	27.2934	70.6488	0.912924	6.19996	0	35.4793	4.76144
ENSG00000117394	17.5824	0	0	15.5753	0	0	0	0	0	0	91.0635	1.90458
ENSG00000117400	24.42	26.0561	34.8523	221.949	145.863	309.139	170.264	120.506	313.098	0	211.693	182.839
ENSG00000234694	0	0	0	6.48972	8.43838	10.0261	6.3584	9.12924	66.1329	0	0	25.7118
ENSG00000066322	33.2112	0	0	26.6079	56.0549	12.2542	38.1504	0	41.3331	0	68.002	145.7
ENSG00000159479	5.86081	0	1.2018	12.9794	13.2603	1.11401	7.06488	0	90.9328	0	40.8012	4.76144
ENSG00000178922	0	1.37138	0	22.0651	13.863	17.2672	27.553	40.1687	27.8998	399.145	24.8355	74.2785
ENSG00000142949	0	0	0	29.8527	1.80822	70.1829	12.0103	89.4666	4.13331	3.91318	30.7487	140.939
ENSG00000236200	0	0	91.3371	8.43664	3.01371	8.91212	34.6179	31.0394	0	0	8.86982	0.952289
ENSG00000126091	126.007	71.3115	219.93	538.647	318.85	595.998	549.648	436.378	287.265	70.4373	153.152	269.498
ENSG00000117408	264.713	0	0	3.89383	0	0	0	0	0	0	0	0
ENSG00000117410	52.7473	0	198.298	86.3133	144.055	114.187	124.342	141.503	1.03333	0	254.268	122.845
ENSG00000230615	3.90721	27.4275	0	14.2774	0	0	0	0	0	1.95659	29.5661	34.2824
ENSG00000117419	396.581	0	0	3.24486	0	1.67102	0	0	0	0	0	0
ENSG00000187147	113.309	0	0	1.94692	0	0	10.5973	0	0	0	0	0
ENSG00000126106	189.499	0	0	0.648972	0	1.11401	0	0	0	0	24.8355	0
ENSG00000142937	357.509	244.105	0	13.6284	9.04112	24.5083	40.9763	11.868	53.733	0	14.783	37.1393
ENSG00000222009	0	0	0	4.54281	0.602741	13.3682	0	4.56462	104.366	0	17.1483	0
ENSG00000126107	145.543	0	0	3.89383	0	0	0	0	0	0	8.86982	0
ENSG00000126088	225.641	0	19.2289	110.974	388.768	120.871	394.927	214.537	472.231	3.91318	407.421	219.026
ENSG00000117450	251.038	0	0	7.78767	0	28.9644	40.2698	45.6462	0	0	39.0272	47.6144
ENSG00000132780	54.7009	0	0	12.9794	33.1508	13.9252	16.9557	0	0	5.86977	14.1917	105.704
ENSG00000159592	215.873	123.424	294.442	202.479	74.1372	187.711	131.407	25.5619	293.465	5.86977	171.483	139.034
ENSG00000159596	0.976801	1.37138	0	9.73459	24.7124	56.8148	33.205	0	0	0	36.6619	43.8053
ENSG00000132128	129.915	0	0	46.077	14.4658	65.7269	63.584	265.661	0	1.95659	110.577	0
ENSG00000173660	3037.85	5883.2	4200.3	2525.15	3840.67	2268.69	3062.63	4667.78	6826.16	10297.5	3564.49	7284.06
ENSG00000079277	151.404	0	120.18	86.3133	79.5619	66.8409	86.8981	106.812	23.7665	3.91318	87.5156	151.414
ENSG00000142961	41.0257	19.1993	32.4487	385.49	419.508	223.917	435.903	157.936	160.166	0	196.319	262.832
ENSG00000123472	341.88	1075.16	743.916	428.971	417.7	331.419	179.448	147.894	7.23329	221.095	238.894	486.62
ENSG00000159658	4.88401	1.37138	34.8523	363.425	380.33	304.126	251.51	12.7809	154.999	0	334.097	47.6144
ENSG00000225506	0	42.5126	0	11.6815	0	2.22803	10.5973	0	5.16664	0	18.331	17.1412
ENSG00000224805	707.204	968.191	999.901	449.089	641.919	608.809	438.023	1112.85	968.228	1659.19	904.131	1165.6
ENSG00000162366	7360.2	5028.83	10057.9	4751.78	3138.47	6478.55	4368.92	9760.99	8359.62	19597.2	2406.68	16072.7
ENSG00000162367	547.986	788.541	1687.33	1157.77	857.701	766.999	932.565	996.001	672.696	1622.01	672.924	1183.7
ENSG00000226252	150.427	1541.43	575.664	277.111	192.877	245.64	178.035	556.884	339.965	1312.87	195.136	538.996
ENSG00000162368	4273.51	6738.94	5393.69	3899.68	4425.33	4353.57	4140.73	3814.2	3204.35	639.805	2962.52	2349.3
ENSG00000225762	95.7265	1.37138	141.813	41.5342	10.2466	24.5083	41.6828	52.0367	53.733	95.873	9.46114	28.5687
ENSG00000123080	36.1417	0	19.2289	23.363	39.1782	28.4074	18.3687	4.56462	114.699	0	3.54793	43.8053
ENSG00000123091	6563.13	4877.98	9003.91	13481.1	11070.5	8995.11	9538.3	6022.56	7943.19	5721.07	9596.56	7122.17
ENSG00000085832	246.154	296.217	0	104.485	171.781	84.6651	166.731	1.82585	290.365	0	60.3148	157.128
ENSG00000117859	488.401	0	0	57.1096	17.4795	95.8053	52.2801	19.1714	4.13331	0	31.9314	105.704
ENSG00000078618	1203.42	241.362	1612.82	1904.09	1862.47	1572.99	1900.45	698.387	829.762	894.162	2165.42	1428.43
ENSG00000117862	0	0	0	40.2363	38.5754	124.213	97.4954	248.315	115.733	3.91318	83.3763	316.16
ENSG00000134717	89.8657	1.37138	0	12.9794	0	9.46913	0	0	0	1.95659	0	16.1889
ENSG00000224680	14.652	32.913	12.018	12.9794	13.863	14.4822	11.3038	15.5197	15.4999	31.3055	6.50454	29.521
ENSG00000134748	17.5824	0	0	9.08561	0	13.9252	0	0	0	0	20.1049	77.1354
ENSG00000134744	458.12	1.37138	0	9.08561	3.61645	29.5214	31.792	0	1.03333	0	6.50454	2.85687
ENSG00000116171	1354.82	817.34	1132.1	926.733	634.687	1220.96	759.475	811.59	1773.19	870.683	1360.63	1933.15
ENSG00000162384	10.7448	0	0	9.08561	0	1.11401	0	76.6856	0	0	13.6004	85.706
ENSG00000226754	0	0	0	4.54281	0	0	0	0	0	358.056	0	0
ENSG00000157193	0	0	0	10.3836	0.602741	0.557007	0.706488	0.912924	0	1230.7	3.54793	0
ENSG00000058804	39.0721	137.138	0	0	0	0	0	0	0	0	0	0
ENSG00000058799	4.88401	0	0	25.3099	0	8.35511	6.3584	0	0	0	40.2099	3.80916
ENSG00000081870	336.02	818.711	304.056	99.2928	127.178	70.7399	93.963	31.0394	234.565	62.6109	107.621	83.8014
ENSG00000116209	1564.84	32.913	2.40361	232.981	332.11	324.178	227.489	188.975	137.433	5.86977	192.179	359.965
ENSG00000116221	82.0513	615.747	712.669	94.75	39.1782	232.272	52.2801	72.121	235.599	1.95659	196.91	89.5152
ENSG00000157216	116.239	89.1394	25.2379	53.8647	46.4111	94.6913	43.8023	56.6013	25.8332	0	52.6276	33.3301
ENSG00000234810	791.209	1592.17	1719.78	469.856	853.482	640.559	779.963	894.666	1474.56	2768.58	714.316	1127.51
ENSG00000177606	223.688	0	0	0	0	0	0	0	0	0	0	0
ENSG00000162598	0	1.37138	12.018	5.84075	0	3.89905	30.379	0	81.6328	0	0	0.952289
ENSG00000226476	0	0	0	6.48972	13.863	51.8017	45.9217	64.8176	0	1.95659	10.6438	1.90458
ENSG00000162599	83.0281	1145.1	0	0	0	19.4953	0	13.6939	0	0	0	0.952289
ENSG00000237928	0	0	74.5118	11.6815	2.41097	5.01307	10.5973	12.7809	0	0	1.77396	25.7118
ENSG00000162604	45.9097	4.11413	39.6595	24.012	21.0959	28.9644	46.6282	0.912924	3.09998	138.918	18.9223	59.9942
ENSG00000132849	1.9536	0	0	15.5753	19.2877	35.6485	14.1298	0	0	0	0	0
ENSG00000162607	58.6081	0	1.2018	61.0034	89.2057	81.3231	91.8435	1.82585	0	0	4.13925	0
ENSG00000116641	29.304	9.59963	61.292	12.9794	18.685	0.557007	0.706488	0.912924	7.23329	0	7.68718	59.9942
ENSG00000125703	4.88401	0	0	50.6198	0.602741	41.7756	0	0	236.632	0	0	3.80916
ENSG00000142856	4243.23	2284.71	3711.17	1925.5	866.139	1406.44	2561.02	1585.75	4806	3236.2	808.336	2210.26
ENSG00000079739	134.799	89.1394	62.4938	203.777	21.6987	128.112	181.568	59.3401	168.432	174.137	47.897	83.8014
ENSG00000162434	1784.62	181.022	42.0631	762.543	547.892	797.635	801.158	747.685	578.663	1.95659	677.654	105.704
ENSG00000116675	0	1.37138	0	22.714	68.7125	19.4953	36.0309	0	11.3666	0	21.2876	39.0438
ENSG00000213625	4437.61	7671.47	8386.18	9515.23	6574.7	8983.42	9292.44	6087.38	5581	5048.01	9057.86	7388.81
ENSG00000116678	941.637	175.536	1160.94	1490.69	1022.85	1176.4	1792.36	255.619	643.763	1725.71	627.983	1261.78
ENSG00000237852	9.76801	0	0	19.4692	10.8493	18.9383	28.966	64.8176	142.599	7.82637	16.557	53.3282
ENSG00000184588	259.829	0	0	0	0	0	0	0	0	3.91318	0	0
ENSG00000152760	562.638	0	0	42.8322	21.0959	16.7102	38.1504	73.9469	101.266	0	22.4702	119.036
ENSG00000198160	155.311	24.6848	108.162	242.067	150.083	323.064	286.834	22.8231	5.16664	232.834	223.52	195.219
ENSG00000116704	16.6056	0	2.40361	38.2894	40.9864	54.0297	38.8569	0	72.3329	1.95659	36.0706	1.90458
ENSG00000142864	1770.94	0	6.00902	137.582	238.083	93.5772	51.5737	46.5591	67.1663	5.86977	115.308	6.66602
ENSG00000116717	1176.07	1976.15	3743.62	1051.98	1890.8	746.39	1138.15	1324.65	2610.18	3795.79	844.407	2287.4
ENSG00000172380	0	0	0	0.648972	54.2467	1.67102	0	0	0	0	16.557	0.952289
ENSG00000116729	151.404	1.37138	0	0.648972	20.4932	0	0	0	0	1.95659	2.36529	0
ENSG00000116754	793.163	1.37138	22.8343	61.0034	18.0822	43.4466	47.3347	18.2585	13.4333	0	80.4197	6.66602
ENSG00000050628	0	0	0	22.714	15.0685	1.11401	25.4336	0	88.8661	1.95659	59.7235	1.90458
ENSG00000132485	378.999	4.11413	0	7.1387	7.2329	2.78504	4.23893	69.3823	0	0	0	48.5667
ENSG00000254685	243.224	10.971	0	40.2363	21.6987	55.7007	96.0824	6.39047	0	0	21.8789	0.952289
ENSG00000117054	0.976801	15.0851	9.61443	182.361	476.166	171.558	250.097	315.872	48.5664	5.86977	103.481	269.498
ENSG00000226415	6.83761	17.8279	8.41262	7.78767	9.64386	13.9252	9.18435	15.5197	19.6332	9.78296	15.3744	21.9026
ENSG00000142892	374.115	38.3985	0	61.0034	64.4933	84.1081	76.3008	3.6517	0	0	63.8627	6.66602
ENSG00000233099	0	16.4565	86.5299	22.0651	91.6167	44.5606	36.7374	50.2108	28.9332	0	21.8789	0
ENSG00000036549	173.871	1.37138	0	29.8527	0	10.5831	3.53244	42.9074	38.2331	0	33.7053	9.52289
ENSG00000077254	425.885	127.538	92.5389	388.734	406.248	241.184	373.026	133.287	352.365	2854.67	412.151	44.7576
ENSG00000235927	130.891	5.4855	56.4848	69.44	51.8358	40.1045	69.9424	26.4748	121.933	0	24.8355	117.132
ENSG00000162614	2683.27	1239.72	2088.73	1965.09	2133.7	1470.5	3493.59	949.441	1452.86	1757.02	1491.9	1507.47
ENSG00000162613	788.279	168.679	12.018	44.7791	22.9042	47.3456	9.89084	1.82585	0	5.86977	101.116	88.5629
ENSG00000162616	39.0721	0	0	14.2774	1.20548	34.5345	29.6725	0	0	0	0	0
ENSG00000137965	0	0	0	22.714	33.7535	1.67102	0	0	0	0	2.36529	137.13
ENSG00000137941	404.396	78.1684	0	104.485	67.507	40.1045	31.0855	0.912924	0	0	190.406	6.66602
ENSG00000142875	652.503	1062.82	150.225	809.269	378.522	573.718	870.394	269.313	564.197	43.045	387.316	250.452
ENSG00000174021	781.441	222.163	437.456	205.075	233.864	196.067	204.175	707.516	587.963	1021.34	224.702	285.687
ENSG00000117151	0.976801	0	0	72.0359	83.781	71.854	81.2462	41.0816	1.03333	0	99.342	5.71373
ENSG00000117155	1104.76	2135.23	1110.47	1711.99	1520.72	1228.2	2063.65	567.839	797.729	610.456	1222.26	788.495
ENSG00000162642	0	0	182.674	57.1096	16.8768	89.6782	68.5294	0	17.5666	0	55.5842	6.66602
ENSG00000142867	41.0257	0	0	0.648972	0	2.22803	1.41298	0	0	58.6977	59.7235	0
ENSG00000153904	0	4.11413	205.508	73.9829	33.7535	45.1176	0	0	1.03333	354.143	135.413	3.80916
ENSG00000282057	0	146.737	12.018	22.0651	0	13.9252	0	0	10.3333	0	46.7144	0
ENSG00000171502	2.9304	1.37138	0	49.3219	49.4248	1.67102	15.5427	8.21632	0	27.3923	15.3744	0.952289
ENSG00000122417	47.8633	861.224	0	30.5017	11.4521	29.5214	68.5294	0	0	0	11.8264	53.3282
ENSG00000097033	607.57	23.3134	1111.67	429.62	490.029	309.139	369.493	377.038	477.397	755.244	487.84	393.295
ENSG00000183291	55.6777	453.925	651.378	168.084	114.521	226.702	247.271	178.933	424.697	1.95659	190.406	120.941
ENSG00000153936	28.3272	364.786	0	30.5017	12.6576	37.8765	67.8229	0	1.03333	0	18.331	5.71373
ENSG00000143013	196.337	1.37138	0	7.1387	0	12.2542	36.0309	9.12924	8.26662	1.95659	0	0
ENSG00000065243	134.799	0	0	9.08561	36.1645	5.57007	16.9557	0	0	45.0016	7.09586	10.4752
ENSG00000137947	51.7705	1.37138	400.201	45.4281	124.767	122.542	144.83	70.2952	200.465	232.834	17.1483	45.7099
ENSG00000213516	449.329	222.163	373.761	212.214	329.699	196.624	244.445	224.579	190.132	606.543	271.417	225.692
ENSG00000234518	191.453	0	0	0	1.80822	0	0	3.6517	0	0	0.591321	1.90458
ENSG00000162654	3.90721	0	0	5.19178	62.0824	20.6093	0	0	0	0	31.9314	0
ENSG00000197147	0	67.1974	230.746	635.344	590.084	447.834	357.483	444.594	70.2662	0	215.832	32.3778
ENSG00000231999	190.476	0	0	6.48972	0	7.7981	0	0	0	0	26.6095	2.85687
ENSG00000171492	870.33	1324.75	733.1	572.394	844.441	1352.97	1831.22	1562.93	499.097	242.617	840.859	1343.68
ENSG00000162664	251.038	0	50.4757	20.7671	20.4932	28.4074	3.53244	86.7278	0	0	65.6367	22.8549
ENSG00000122482	86.9353	0	0	60.3544	0	35.0915	37.4439	0	1.03333	3.91318	44.3491	0
ENSG00000122406	837.119	1.37138	0	31.7996	31.9453	34.5345	35.3244	43.8204	7.23329	1.95659	100.525	13.332
ENSG00000154511	180.708	0	0	6.48972	0	0	0	0	0	0	0	0
ENSG00000143033	1352.87	0	12.018	18.1712	15.6713	28.4074	9.18435	0	66.1329	0	2.95661	0.952289
ENSG00000117500	173.871	0	3.60541	65.5462	23.5069	120.314	95.3759	1.82585	1.03333	1.95659	4.73057	4.76144
ENSG00000122483	1.9536	5.4855	328.092	120.709	22.9042	178.242	113.745	80.3373	1.03333	262.183	91.6548	17.1412
ENSG00000223745	0	0	0	35.0445	0	13.9252	63.584	49.2979	0	0	31.34	0
ENSG00000117505	306.716	307.188	451.878	833.93	539.453	394.361	541.877	786.941	399.898	78.2637	442.308	545.662
ENSG00000137942	105.495	0	10.8162	116.166	181.425	97.4763	137.059	1.82585	0	0	76.2805	77.1354
ENSG00000023909	9.76801	245.476	57.6866	334.221	172.987	218.347	360.309	102.248	48.5664	3.91318	79.2371	213.313
ENSG00000137962	2.9304	717.229	0	16.8733	0	12.8112	0	0	1.03333	0	0.591321	0
ENSG00000117528	50.7937	0	0	62.3014	0	0	43.8023	3.6517	0	0	11.2351	0
ENSG00000117519	0	0	0	5.84075	0	0.557007	23.3141	126.896	0	0	30.1574	0
ENSG00000152078	168.987	0	0	36.9914	166.959	10.5831	186.513	38.3428	0	1.95659	34.2966	1.90458
ENSG00000122481	27.3504	0	4.80721	6.48972	42.1919	6.12708	19.0752	0	52.6997	0	46.7144	17.1412
ENSG00000117569	248.108	0	0	26.6079	67.507	42.3326	54.3996	0	0	0	18.9223	101.895
ENSG00000188641	426.862	28.7989	652.579	1026.03	691.344	829.384	990.497	892.84	294.498	385.448	509.719	739.929
ENSG00000099260	0	24.6848	314.873	9.73459	3.01371	20.6093	0	0	0	0	0	0
ENSG00000156875	998.291	0	0	146.668	105.48	174.343	132.113	54.7755	325.498	0	90.4722	0.952289
ENSG00000224616	100.611	1.37138	73.31	131.092	142.247	154.291	122.929	120.506	214.932	125.222	171.483	121.893
ENSG00000137996	0.976801	0	0	13.6284	1.80822	23.3943	17.6622	122.332	10.3333	1.95659	120.63	187.601
ENSG00000079335	36.1417	0	0	14.9264	0	12.8112	0.706488	67.5564	0	0	57.3582	27.6164
ENSG00000162694	0	0	0	1.29794	0	8.91212	7.06488	79.4244	0	0	7.09586	5.71373
ENSG00000224550	24.42	31.5416	37.2559	14.9264	17.4795	13.3682	12.0103	27.3877	45.4664	68.4807	11.8264	103.799
ENSG00000134215	38.0953	0	0	1.29794	16.274	36.7625	79.8332	0	0	1.95659	15.3744	0.952289
ENSG00000226822	0	0	0	23.363	25.3151	23.3943	27.553	22.8231	0	471.539	30.1574	10.4752
ENSG00000134186	631.99	0	0	2.59589	12.0548	1.67102	16.2492	66.6435	0	0	7.09586	0
ENSG00000116266	446.398	82.2825	39.6595	323.837	223.617	344.231	278.356	278.442	142.599	0	328.775	304.732
ENSG00000215717	18.5592	0	296.845	188.851	83.781	252.881	252.216	293.962	25.8332	3.91318	248.355	156.175
ENSG00000116299	0	0	284.827	8.43664	24.1097	18.9383	24.0206	0	0	3.91318	13.6004	8.5706
ENSG00000031698	76.1905	0	0	34.3955	36.7672	50.6877	68.5294	0	0	0	31.9314	88.5629
ENSG00000134222	2.9304	0	0	29.2038	60.8769	8.35511	113.038	0.912924	126.066	723.939	1.18264	195.219
ENSG00000134243	0.976801	2.74275	4.80721	66.8442	71.7262	96.9193	64.9969	0	0	0	27.2008	2.85687
ENSG00000143106	1472.04	0	0	9.08561	27.7261	4.45606	0.706488	61.1659	0	0	20.6963	0.952289
ENSG00000065135	298.901	1.37138	22.8343	63.5993	155.507	130.897	26.1401	0.912924	1.03333	0	35.4793	0.952289
ENSG00000116337	66.4225	49.3695	6.00902	158.998	111.507	263.465	291.78	231.883	597.263	0	247.764	8.5706
ENSG00000168765	581.197	477.239	295.644	209.618	266.412	228.373	144.124	217.276	400.931	810.029	332.323	331.397
ENSG00000213366	416.117	356.558	1.2018	13.6284	179.617	51.2447	14.8363	162.501	187.032	0	78.6458	115.227
ENSG00000134201	0.976801	5.4855	30.0451	107.729	267.617	429.453	72.0618	256.532	141.566	7.82637	172.666	348.538
ENSG00000134202	319.414	870.823	390.586	218.704	145.261	80.2091	110.212	302.178	136.399	3.91318	399.733	7.61831
ENSG00000235005	0	0	3.60541	18.8202	2.41097	8.91212	19.0752	57.5142	50.633	0	49.671	31.4255
ENSG00000261055	0	5.4855	0	14.9264	27.1234	6.12708	21.9011	44.7333	13.4333	125.222	23.0615	103.799
ENSG00000184371	1.9536	186.507	0	0	0	0	0	0	0	0	0	0
ENSG00000168710	128.938	2.74275	1.2018	51.2688	0.602741	45.1176	40.2698	62.9918	0	0	40.8012	30.4732
ENSG00000143093	288.156	0	0	0	0	0	0	0	0	1.95659	0	0
ENSG00000162775	248.108	0	0	0	0	0	0	0	0	0	0	0
ENSG00000134248	112.332	540.322	167.051	114.219	126.576	168.216	261.401	318.611	510.464	358.056	179.762	226.645
ENSG00000177301	0	34.2844	305.258	38.9383	0	12.2542	53.6931	28.3007	0	0	37.8446	47.6144
ENSG00000259834	0.976801	1.37138	20.4307	57.1096	24.7124	31.7494	112.332	63.9047	3.09998	0	46.1231	138.082
ENSG00000177272	50.7937	5.4855	31.2469	431.567	185.042	333.09	524.214	191.714	315.165	1.95659	149.604	75.2308
ENSG00000121931	0	783.055	0	0	47.0138	12.2542	11.3038	97.6829	0	0	8.86982	0.952289
ENSG00000156171	1.9536	0	0	28.5548	2.41097	11.1401	21.9011	0	0	1.95659	10.0525	2.85687
ENSG00000134255	570.452	0	0	7.78767	0	0	0	0	0	0	0	0
ENSG00000162777	8.79121	1.37138	359.339	59.7055	18.685	45.1176	86.8981	0	3.09998	0	10.6438	123.798
ENSG00000116459	0	1475.6	27.6415	151.211	146.466	181.027	140.591	402.6	394.731	0	189.814	79.04
ENSG00000116473	2288.65	843.396	1205.41	510.092	392.987	378.765	652.089	441.855	786.362	1111.34	390.272	557.089
ENSG00000197852	126.007	1.37138	213.921	152.509	49.4248	153.177	166.731	120.506	88.8661	3.91318	105.255	49.519
ENSG00000227811	265.69	5.4855	328.092	217.406	289.316	296.885	256.455	435.465	199.432	952.86	156.109	194.267
ENSG00000171385	0	4.11413	66.0992	90.2072	57.8632	85.7791	45.9217	76.6856	45.4664	0	10.0525	3.80916
ENSG00000231437	0	523.865	111.768	95.3989	157.315	91.9062	41.6828	192.627	115.733	751.331	39.6185	101.895
ENSG00000007341	248.108	226.277	394.192	62.3014	122.356	65.7269	151.895	112.29	180.832	0	85.1503	238.072
ENSG00000116489	936.753	8.22825	898.949	674.931	704.002	490.167	856.264	371.56	1071.56	322.838	334.688	427.578
ENSG00000155366	709.158	1123.16	1589.99	843.015	795.619	682.891	520.682	818.893	1027.13	199.572	847.364	755.165
ENSG00000232499	170.94	0	0	0.648972	0.602741	0	0	0	0	0	0	0
ENSG00000116793	72.2833	1.37138	4.80721	146.019	144.658	181.584	182.981	8.21632	131.233	277.836	124.178	167.603
ENSG00000081019	391.697	0	3.60541	16.2243	0	8.91212	0.706488	0	0	1.95659	0	14.2843
ENSG00000118655	0.976801	0	1.2018	29.2038	9.64386	1.11401	14.8363	0	0	0	1.18264	42.853
ENSG00000235527	0	2.74275	92.5389	2.59589	14.4658	2.22803	5.65191	0	35.1331	1.95659	23.0615	1.90458
ENSG00000163349	640.782	1309.66	1.2018	136.933	197.096	31.1924	76.3008	7.3034	45.4664	0	154.335	57.1373
ENSG00000197323	127.961	0	0	6.48972	41.5891	8.91212	0	0	0	0	52.6276	19.0458
ENSG00000175984	351.648	1021.67	6.00902	94.75	87.3975	58.4858	134.233	14.6068	56.833	48.9148	79.8284	340.919
ENSG00000213281	527.473	0	1.2018	72.6849	53.644	103.603	151.189	76.6856	72.3329	0	85.7416	157.128
ENSG00000009307	6187.06	2077.63	1331.6	1549.75	1148.82	1589.14	1635.52	924.792	1014.73	199.572	1629.09	464.717
ENSG00000134198	346.764	896.879	837.657	452.334	94.6304	968.636	200.643	209.973	1086.03	974.382	648.088	619.94
ENSG00000173218	0	0	18.0271	14.2774	0	51.8017	47.3347	0	0	0	3.54793	0
ENSG00000163399	208.059	0	0	40.8853	127.178	27.8504	20.4882	1.82585	270.732	0	62.0888	11.4275
ENSG00000116815	0	359.3	22.8343	40.8853	36.7672	28.4074	48.0412	1.82585	227.332	0	13.6004	2.85687
ENSG00000198162	319.414	303.074	402.604	595.108	364.658	720.211	466.282	626.266	238.699	543.932	729.099	356.156
ENSG00000183508	491.331	30.1703	91.3371	728.147	556.33	662.282	622.416	345.998	105.399	495.018	1301.5	131.416
ENSG00000213262	0	186.507	0	0	0	2.78504	0	0	0	0	0	0
ENSG00000196505	22.4664	0	0	7.78767	43.3974	95.8053	0	0	1.03333	0	0.591321	39.0438
ENSG00000092621	2.9304	0	10.8162	51.9178	7.83564	103.603	112.332	13.6939	0	1.95659	109.394	371.393
ENSG00000134250	2.9304	9.59963	2.40361	18.8202	71.1235	14.4822	0	0.912924	0	3.91318	5.32189	4.76144
ENSG00000265808	299.878	24.6848	28.8433	137.582	38.5754	176.014	107.386	101.335	215.965	191.746	118.856	109.513
ENSG00000223804	52.7473	142.623	266.8	114.868	235.069	118.643	161.079	241.925	143.632	442.19	86.9243	76.1831
ENSG00000226067	86.9353	2.74275	0	4.54281	18.0822	7.7981	0.706488	4.56462	6.19996	0	0	0
ENSG00000281571	68.3761	0	58.8884	0	0	0.557007	2.11947	3.6517	2.06665	0	0	3.80916
ENSG00000265491	549.939	116.567	344.918	454.93	473.755	477.912	473.347	587.923	414.364	9.78296	352.428	259.975
ENSG00000131788	60.5617	0	0	29.8527	24.7124	18.3812	36.7374	0	0	0	6.50454	7.61831
ENSG00000265241	143.59	0	0	70.089	43.3974	49.5737	16.9557	26.4748	80.5995	0	54.9929	32.3778
ENSG00000271601	0	0	15.6234	9.08561	25.3151	0.557007	4.94542	0.912924	1.03333	230.878	6.50454	0
ENSG00000121851	0.976801	0	236.755	31.1507	25.3151	88.5642	43.0958	41.9945	0	888.292	36.6619	39.9961
ENSG00000265972	56.6545	1212.3	3.60541	109.676	226.631	101.932	172.383	0	1.03333	1.95659	46.1231	176.173
ENSG00000264343	0	1.37138	0	6.48972	7.83564	13.3682	5.65191	15.5197	12.3999	1.95659	14.1917	11.4275
ENSG00000131791	3.90721	0	0	151.211	138.63	245.083	62.8775	0	1.03333	0	201.049	132.368
ENSG00000131781	0	233.134	0	141.476	129.589	158.19	81.2462	0	6.19996	0	110.577	18.0935
ENSG00000180867	604.64	0	0	3.24486	22.9042	5.01307	1.41298	0	1.03333	0	5.91321	5.71373
ENSG00000226015	8.79121	1.37138	1.2018	18.8202	10.8493	38.4335	29.6725	0.912924	0	0	0	0.952289
ENSG00000131778	797.07	514.266	459.089	632.748	879.4	970.307	877.459	533.148	1180.06	1670.93	844.998	531.377
ENSG00000188092	0	0	0	14.2774	28.3288	20.0523	17.6622	0	0	0	3.54793	44.7576
ENSG00000274020	58.6081	39.7699	510.766	113.57	100.658	55.7007	71.3553	0.912924	2.06665	0	54.4016	111.418
ENSG00000280649	40.0489	0	15.6234	7.78767	1.20548	3.89905	12.7168	0	73.3662	3.91318	5.32189	6.66602
ENSG00000270629	0	28.7989	0	100.591	127.178	72.968	57.2256	7.3034	13.4333	7.82637	30.1574	104.752
ENSG00000178104	1.9536	0	21.6325	16.8733	30.1371	66.2839	19.0752	1.82585	0	0	3.54793	16.1889
ENSG00000201699	0	0	0	24.012	53.644	0	15.5427	21.9102	5.16664	0	14.783	20.9504
ENSG00000274265	33.2112	26.0561	186.28	106.431	214.576	69.0689	115.158	293.049	122.966	80.2202	49.671	79.9923
ENSG00000215861	0	0	0	25.9589	57.2604	5.57007	14.8363	10.0422	0	0	4.13925	29.521
ENSG00000271383	0	21.942	1.2018	8.43664	15.0685	17.8242	4.23893	10.9551	19.6332	9.78296	8.2785	3.80916
ENSG00000203814	32.2344	19.1993	36.0541	12.9794	18.0822	8.91212	16.9557	28.3007	15.4999	31.3055	30.1574	12.3798
ENSG00000270882	489.377	379.871	403.806	103.836	139.233	144.822	168.851	368.821	211.832	876.553	400.916	115.227
ENSG00000203812	90.8425	252.333	175.463	37.6404	72.9317	33.4204	44.5088	100.422	107.466	244.574	123.586	101.895
ENSG00000272196	168.01	316.788	270.406	59.0565	97.0413	45.6746	54.3996	135.113	149.832	440.233	162.613	168.555
ENSG00000270276	64.4689	53.4836	45.6685	14.9264	13.2603	11.6972	9.89084	29.2136	28.9332	88.0466	24.2442	13.332
ENSG00000184678	8327.23	5905.14	9636.06	5617.51	5881.55	5668.11	6406.44	10895.8	3346.95	5402.15	9893.4	4360.53
ENSG00000184260	52.7473	86.3966	64.8974	27.2568	25.9179	18.9383	22.6076	60.253	40.2998	135.005	44.3491	54.2805
ENSG00000143368	94.7497	2.74275	0	17.5223	16.274	21.7233	47.3347	0.912924	27.8998	0	46.1231	39.9961
ENSG00000136631	50.7937	1.37138	0	29.8527	4.82193	6.68409	28.966	188.062	120.899	1.95659	30.1574	0
ENSG00000023902	946.521	305.817	429.044	630.152	913.153	734.693	664.099	821.632	534.23	1659.19	665.828	453.29
ENSG00000143401	170.94	329.13	0	20.1181	4.82193	22.8373	16.9557	77.5986	40.2998	242.617	33.7053	51.4236
ENSG00000117362	651.527	0	0	47.375	40.9864	32.3064	42.3893	0.912924	16.5332	0	87.5156	290.448
ENSG00000266472	51.7705	0	75.7136	5.19178	33.7535	27.8504	0	0	50.633	0	1.18264	14.2843
ENSG00000117360	442.491	0	0	1.94692	0	0	0	0	0	0	8.2785	0
ENSG00000143369	0	0	0	18.8202	42.7946	28.4074	32.4985	0	50.633	1.95659	28.3834	9.52289
ENSG00000143384	14.652	0	0	24.661	83.781	46.2316	0.706488	0	0	0	25.4268	0
ENSG00000143420	206.105	1.37138	2.40361	61.0034	86.192	93.0202	107.386	8.21632	453.631	0	143.691	55.2328
ENSG00000163131	0	0	385.779	4.54281	0	0	2.11947	0	0	0	0	0
ENSG00000143437	82.0513	0	1.2018	101.24	86.7947	155.962	138.472	44.7333	158.099	1.95659	73.9152	56.185
ENSG00000143379	63.4921	0	0	6.48972	0	10.0261	0	0	0	0	18.331	0
ENSG00000143418	1095.97	676.088	462.694	669.091	645.536	551.437	865.448	894.666	608.63	58.6977	514.45	775.163
ENSG00000143409	1281.56	231.762	635.754	1323.9	1126.52	1138.52	1099.3	744.946	503.23	712.199	1251.24	657.079
ENSG00000143363	1365.57	2877.14	2212.52	3411	2746.09	2999.48	2311.63	2622.83	1495.22	2580.74	2168.97	1816.97
ENSG00000197622	56.6545	13.7138	0	49.3219	26.5206	49.0167	64.9969	0	12.3999	0	20.1049	3.80916
ENSG00000213190	0.976801	2.74275	735.504	393.926	365.864	377.094	146.243	103.16	313.098	1156.35	242.442	202.838
ENSG00000163154	0	0	0	5.84075	24.7124	6.12708	19.0752	103.16	0	0	11.2351	0
ENSG00000163156	0.976801	0	536.004	48.024	44.6029	92.4632	23.3141	103.16	116.766	0	63.8627	55.2328
ENSG00000163159	1.9536	0	0	20.7671	0	28.4074	0	0	29.9665	0	0	64.7556
ENSG00000159352	267.644	0	1.2018	75.2808	130.795	86.3361	43.8023	41.0816	54.7663	1.95659	131.865	155.223
ENSG00000143393	273.504	0	0	31.1507	51.233	70.7399	24.7271	0	0	0	52.6276	0.952289
ENSG00000143416	0.976801	0	0	22.714	104.274	36.7625	0	50.2108	0	1.95659	289.156	86.6583
ENSG00000159377	200.244	0	2.40361	5.19178	53.644	49.0167	12.7168	7.3034	207.699	3.91318	18.9223	54.2805
ENSG00000143376	128.938	0	0	7.1387	0.602741	16.7102	4.23893	340.521	0	1.95659	13.0091	0.952289
ENSG00000182134	23.4432	1.37138	0	17.5223	34.959	42.3326	0.706488	0	0	0	20.1049	115.227
ENSG00000196407	213.92	515.637	725.889	67.4931	159.726	314.709	160.373	434.552	213.899	297.402	231.798	120.941
ENSG00000197747	56.6545	412.784	94.9425	128.497	39.1782	65.7269	24.0206	435.465	204.599	25.4357	338.236	25.7118
ENSG00000163191	2.9304	383.985	86.5299	29.8527	63.2878	37.8765	20.4882	120.506	32.0331	0	15.3744	36.187
ENSG00000163220	0	208.449	1.2018	81.7705	84.3838	49.5737	64.2904	216.363	10.3333	164.354	16.557	116.179
ENSG00000163221	0	322.273	0	12.3305	3.01371	21.1663	0	0	0	0	0	0
ENSG00000143546	65.4457	141.252	206.71	232.332	223.617	104.717	81.2462	289.397	265.565	990.035	50.2623	579.944
ENSG00000197956	778.511	157.708	8.41262	29.8527	46.4111	33.4204	37.4439	34.6911	16.5332	616.326	20.6963	71.4217
ENSG00000196154	4.88401	1.37138	104.557	9.08561	31.3425	26.1793	7.77137	55.6884	232.499	0	30.7487	57.1373
ENSG00000188643	0	325.016	0	0	0	27.8504	0	135.113	0	0	30.1574	4.76144
ENSG00000160679	539.194	1.37138	0	32.4486	0	71.854	33.9114	9.12924	3.09998	0	30.7487	1.90458
ENSG00000143553	516.728	851.624	963.846	240.12	180.22	355.928	294.606	274.79	410.231	1.95659	295.069	335.206
ENSG00000143621	40.0489	6.85688	3.60541	9.08561	0	9.46913	16.2492	0.912924	173.599	0	46.7144	0
ENSG00000143614	157.265	0	3.60541	11.0325	26.5206	24.5083	12.0103	24.649	0	0	0.591321	0
ENSG00000160741	107.448	0	0	5.84075	0	1.67102	10.5973	0	0	0	4.13925	0
ENSG00000143570	0	0	1.2018	28.5548	27.1234	42.8896	31.0855	0	15.4999	0	36.0706	2.85687
ENSG00000143543	572.406	1054.59	457.887	297.878	461.097	390.462	438.023	632.657	977.527	64.5675	580.678	437.101
ENSG00000143545	45.9097	26.0561	24.0361	121.358	34.959	125.327	108.799	76.6856	88.8661	5.86977	104.664	128.559
ENSG00000177954	10592.4	1718.33	617.727	303.07	477.371	352.029	447.914	842.629	1069.49	960.686	267.277	781.829
ENSG00000143549	7423.69	5285.28	4521.18	6982.29	6016.56	6915.25	7748.06	4998.26	5224.5	4042.32	5780.17	6432.71
ENSG00000143612	325.275	1441.32	353.33	270.621	359.837	271.263	275.53	222.754	238.699	101.743	427.525	85.706
ENSG00000143569	2949.94	0	0	25.3099	38.5754	39.5475	3.53244	0	2.06665	0	43.7578	48.5667
ENSG00000143595	91.8193	63.0833	194.692	316.05	276.056	330.305	205.588	115.941	161.199	399.145	230.615	504.713
ENSG00000143515	88.8889	1.37138	0	14.9264	0.602741	22.8373	26.8466	0	0	0	16.557	2.85687
ENSG00000169291	220.757	0	0	13.6284	0	0	11.3038	0	0	0	0	0
ENSG00000160714	600.733	4.11413	18.0271	84.3664	126.576	101.375	144.83	48.385	251.098	614.37	121.812	63.8034
ENSG00000160710	7.81441	0	0	86.3133	66.9043	104.717	170.97	0	0	13.6961	127.134	0.952289
ENSG00000143603	0	0	0	11.0325	45.2056	21.1663	0	32.8653	120.899	0	11.8264	1.90458
ENSG00000163344	0	8.22825	0	29.8527	31.3425	30.0784	55.8126	8.21632	0	1477.23	41.9838	6.66602
ENSG00000163346	14087.4	21638.9	16403.4	6776.57	6411.96	8063.8	5689.35	23213.8	16232.5	15492.3	9728.42	7904.95
ENSG00000163348	92.7961	190.621	112.97	21.4161	22.3014	17.2672	8.47786	55.6884	30.9998	0	62.0888	48.5667
ENSG00000160691	26.3736	0	28.8433	38.9383	5.42467	31.7494	19.7817	0	0	0	45.5318	0
ENSG00000173207	8.79121	0	1.2018	24.661	0	22.8373	15.5427	0	23.7665	0	44.3491	10.4752
ENSG00000160688	0.976801	1.37138	0	29.2038	4.82193	50.1307	3.53244	0	98.1661	0	54.4016	24.7595
ENSG00000160685	8.79121	52.1123	0	7.1387	5.42467	6.12708	1.41298	0	45.4664	0	15.3744	2.85687
ENSG00000163354	10.7448	35.6558	18.0271	1.94692	3.01371	8.91212	2.11947	20.0843	8.26662	9.78296	8.2785	9.52289
ENSG00000169241	795.116	802.254	1909.67	773.575	938.468	781.481	724.857	1497.2	1491.09	27.3923	1044.27	2225.5
ENSG00000179085	0.976801	106.967	88.9335	12.9794	7.2329	26.7364	15.5427	23.736	99.1994	0	14.783	76.1831
ENSG00000163463	92.7961	0	102.153	23.363	4.21919	41.7756	28.2595	41.9945	42.3664	0	15.9657	49.519
ENSG00000177628	1.9536	0	0	14.9264	68.7125	5.01307	0	0	158.099	39.1318	14.783	0.952289
ENSG00000160767	45.9097	473.124	0	62.3014	40.9864	94.6913	48.7477	0	4.13331	0	124.769	41.9007
ENSG00000116521	271.551	0	349.725	13.6284	21.0959	32.8634	19.7817	9.12924	0	1.95659	6.50454	10.4752
ENSG00000176444	579.243	0	0	0	0	0	0	0	0	0	0	0
ENSG00000160752	0.976801	0	0	25.9589	44.0001	62.9418	4.94542	8.21632	0	0	47.897	19.9981
ENSG00000116539	121.123	0	1.2018	19.4692	0	27.8504	2.11947	1.82585	61.9996	5.86977	3.54793	0
ENSG00000235919	0	0	0	7.1387	0.602741	7.7981	9.89084	0	0	201.529	7.09586	0
ENSG00000163374	0.976801	0	91.3371	86.9623	168.768	120.314	109.506	206.321	87.8328	3.91318	167.344	7.61831
ENSG00000132676	14.652	0	0	15.5753	1.80822	8.91212	0	1.82585	1.03333	0	43.7578	0
ENSG00000116580	15.6288	0	7.21082	18.1712	3.61645	11.1401	9.18435	0.912924	1.03333	166.31	11.2351	0
ENSG00000132718	98.6569	0	0	11.6815	24.1097	39.5475	24.0206	0	1.03333	0	0	1.90458
ENSG00000143622	344.811	1725.19	1039.56	1181.13	1247.67	1013.75	846.373	700.213	814.262	1526.14	635.671	680.887
ENSG00000132680	553.846	0	0	3.24486	0	0	0	0	0	0	0	0
ENSG00000163479	6.83761	0	0	17.5223	40.3837	11.6972	17.6622	0	3.09998	0	0.591321	3.80916
ENSG00000160803	37.1185	0	16.8252	4.54281	64.4933	4.45606	0.706488	0	0	0	0	0
ENSG00000116586	160.195	216.677	299.249	68.7911	98.2468	109.73	94.6694	162.501	207.699	943.077	121.221	243.786
ENSG00000160789	1044.2	218.049	507.161	1713.94	1103.62	1337.93	1340.21	933.922	169.466	432.407	1957.87	833.253
ENSG00000160785	0.976801	0	0	12.9794	0	29.5214	16.9557	0	0	0	25.4268	0
ENSG00000160783	76.1905	0	0	11.0325	6.63015	10.5831	0	0	0	0	14.783	10.4752
ENSG00000198952	44.9329	0	4.80721	38.9383	6.63015	33.9775	40.2698	0	85.7662	0	76.8718	8.5706
ENSG00000163468	202.198	154.965	0	13.6284	0	10.0261	0	0.912924	0	0	16.557	0
ENSG00000116604	29.304	0	0	74.6318	83.781	48.4596	46.6282	33.7782	101.266	0	66.228	0
ENSG00000143321	595.849	1441.32	284.827	1011.75	735.947	600.454	724.151	463.766	1379.49	567.411	1496.63	1317.02
ENSG00000143294	194.383	0	0	34.3955	13.863	15.5962	98.2019	0	1.03333	19.5659	75.6891	4.76144
ENSG00000027869	0	163.194	0	3.24486	0	2.78504	0	0	0	0	10.6438	0
ENSG00000187800	39.0721	9.59963	48.0721	887.145	848.057	893.44	1306.3	145.155	395.764	5.86977	1066.74	223.788
ENSG00000163563	0	0	28.8433	56.4606	124.767	11.6972	52.2801	122.332	0	0	11.2351	24.7595
ENSG00000163565	77.1673	0	13.2198	13.6284	0	3.34204	0	0.912924	33.0665	0	27.2008	26.6641
ENSG00000158716	0	0	0	9.73459	20.4932	24.5083	7.06488	60.253	37.1998	266.096	15.9657	0
ENSG00000158710	30610	50713.5	47252.5	47602.1	40623	40596.9	45296.5	49803.7	52637.7	48012.8	57112.8	48591.5
ENSG00000162734	1115.51	9.59963	374.963	124.603	92.8222	92.4632	54.3996	27.3877	37.1998	13.6961	176.214	147.605
ENSG00000132716	138.706	0	1.2018	14.9264	18.0822	26.1793	19.7817	0	1.03333	1.95659	69.1846	0.952289
ENSG00000228606	39.0721	0	0	5.19178	47.0138	20.0523	18.3687	17.3456	26.8665	1.95659	16.557	78.0877
ENSG00000162735	0	0	0	21.4161	18.0822	44.0036	40.2698	0	0	1.95659	40.2099	118.084
ENSG00000122218	1229.79	1615.48	130.997	909.859	394.796	417.756	584.266	14.6068	488.764	86.09	540.468	255.213
ENSG00000235082	149.451	5.4855	0	0.648972	1.20548	0	1.41298	2.73877	3.09998	0	0	3.80916
ENSG00000202078	60.5617	85.0253	0	6.48972	5.42467	7.2411	14.8363	0	40.2998	0	4.13925	0
ENSG00000234425	21.4896	234.505	2.40361	44.1301	83.781	28.9644	45.9217	73.034	78.5329	133.048	68.5933	31.4255
ENSG00000066294	45.9097	1419.37	18.0271	1511.46	1492.39	499.636	798.332	118.68	240.765	107.613	743.291	550.423
ENSG00000122223	0	0	0	33.7466	13.863	17.8242	0	0	0	0	58.5408	5.71373
ENSG00000213080	5.86081	23.3134	13.2198	11.0325	2.41097	7.7981	4.94542	5.47755	15.4999	7.82637	13.6004	9.52289
ENSG00000158769	107.448	149.48	449.475	430.918	370.083	385.449	258.575	83.989	151.899	277.836	217.015	219.979
ENSG00000215845	0	0	7.21082	11.6815	44.6029	11.1401	29.6725	33.7782	40.2998	0	27.7921	0
ENSG00000143256	237.363	4.11413	0	1.94692	0	10.5831	0	46.5591	0	0	1.18264	0
ENSG00000158793	33.2112	1.37138	0	75.2808	101.863	73.525	43.0958	77.5986	4.13331	1.95659	80.4197	62.8511
ENSG00000158796	945.544	486.838	689.835	793.693	826.961	793.736	842.841	993.262	1092.23	76.3071	873.382	914.197
ENSG00000143222	16.6056	0	527.592	26.6079	74.1372	35.6485	17.6622	47.4721	91.9661	1.95659	76.8718	14.2843
ENSG00000143258	238.34	1.37138	0	3.89383	4.82193	12.2542	0.706488	14.6068	0	0	36.0706	0
ENSG00000158864	78.1441	0	0	9.08561	0	14.4822	33.205	0	122.966	3.91318	10.0525	15.2366
ENSG00000158869	13703.5	13169.3	11209.2	5936.15	12207.3	12147.2	8736.44	10350.7	14177.2	24786.1	9595.37	11298.9
ENSG00000143252	0	1.37138	19.2289	20.1181	0	19.4953	0.706488	72.121	0	0	17.1483	88.5629
ENSG00000143226	8.79121	551.293	213.921	245.961	1368.22	549.209	344.766	148.807	346.165	1081.99	831.398	323.778
ENSG00000162747	0	0	0	1.94692	0	4.45606	3.53244	0	0	862.857	0	0
ENSG00000118217	9.76801	0	1.2018	7.78767	34.3563	2.22803	110.919	0	0	1.95659	86.9243	64.7556
ENSG00000152332	16.6056	0	0	164.839	47.0138	58.4858	86.8981	1.82585	3.09998	0	34.2966	11.4275
ENSG00000185630	103.541	4.11413	171.858	436.109	172.987	375.98	560.245	473.808	570.397	52.828	163.796	278.068
ENSG00000269887	0	1.37138	1.2018	18.1712	5.42467	17.2672	24.0206	2.73877	0	0	10.6438	0.952289
ENSG00000143198	198.291	246.848	685.028	314.752	88.603	198.295	200.643	681.042	260.398	31.3055	408.012	400.914
ENSG00000143149	322.344	8.22825	45.6685	288.793	150.083	20.0523	185.806	0	0	0	201.049	28.5687
ENSG00000143183	6.83761	0	0	12.3305	33.7535	19.4953	0	0	199.432	0	14.783	1.90458
ENSG00000215835	235.409	0	0	0	0	0	1.41298	2.73877	0	0	0	0
ENSG00000143157	6.83761	9.59963	1.2018	140.178	114.521	50.6877	15.5427	31.0394	0	3.91318	91.6548	3.80916
ENSG00000143195	0	0	94.9425	57.1096	0	2.22803	0	21.9102	0	0	31.9314	104.752
ENSG00000143194	0	0	0	51.2688	0	5.57007	0	119.593	0	0	30.1574	81.8969
ENSG00000143190	180.708	275.646	36.0541	51.9178	76.5481	58.4858	7.06488	0.912924	18.5999	1.95659	41.9838	0
ENSG00000143162	2066.91	1642.91	901.353	1240.19	888.441	1503.92	1059.03	713.907	662.363	1285.48	901.174	448.528
ENSG00000198771	1.9536	0	0	6.48972	47.6166	17.2672	0	0.912924	0	0	13.6004	0
ENSG00000143158	444.445	69.9401	145.418	249.205	227.233	269.592	190.045	202.669	549.73	0	258.407	182.839
ENSG00000143164	224.664	2.74275	18.0271	115.517	157.918	109.173	154.721	347.824	12.3999	328.707	155.518	12.3798
ENSG00000143155	166.056	0	0	11.6815	0	1.11401	14.1298	61.1659	25.8332	1.95659	34.888	0
ENSG00000213064	0	0	2.40361	14.9264	0	26.7364	38.8569	0	0	0	6.50454	0
ENSG00000143153	2123.57	0	0	18.1712	11.4521	1.11401	4.94542	0	0	0	28.9748	0
ENSG00000143156	6.83761	0	0	61.6524	93.4249	36.7625	57.9321	0	0	27.3923	44.9404	6.66602
ENSG00000117475	0.976801	0	0	103.836	379.727	56.8148	378.678	25.5619	7.23329	62.6109	86.9243	546.614
ENSG00000174175	1631.26	1095.73	621.332	2967.75	4357.22	3082.48	3239.25	796.07	1258.59	70.4373	2053.66	2761.64
ENSG00000000460	19.536	1.37138	79.319	53.8647	75.9454	100.261	104.56	153.371	258.332	193.703	151.378	59.0419
ENSG00000188404	8.79121	0	979.47	58.4075	435.782	224.474	577.908	410.816	603.463	17.6093	74.5065	209.504
ENSG00000075945	8.79121	30.1703	0	326.433	468.933	385.449	192.165	157.023	571.43	1.95659	406.829	338.063
ENSG00000231407	0	1.37138	0	14.9264	0	2.78504	0	0	488.764	0	36.6619	50.4713
ENSG00000094963	0	89.1394	0	7.78767	0	36.2055	0	150.633	0	0	57.3582	0
ENSG00000117523	757.021	453.925	40.8613	388.086	265.809	460.088	300.964	23.736	379.231	7.82637	406.829	162.841
ENSG00000233328	1679.12	60.3405	66.0992	11.6815	24.1097	15.5962	19.0752	26.4748	55.7997	23.4791	22.4702	47.6144
ENSG00000117533	107.448	482.724	182.674	144.072	185.042	121.985	156.134	82.1632	283.132	0	193.953	70.4694
ENSG00000197959	813.676	1642.91	1152.53	1123.37	957.153	633.317	1237.77	196.279	1189.36	320.881	655.776	368.536
ENSG00000135845	1.9536	0	0	10.3836	13.863	12.8112	31.792	13.6939	45.4664	0	17.1483	76.1831
ENSG00000094975	126.984	27.4275	0	20.7671	11.4521	31.1924	4.94542	0	0	1.95659	19.5136	2.85687
ENSG00000117586	918.193	72.6829	460.291	1391.4	1656.94	870.046	801.158	438.204	1480.76	109.569	749.204	674.221
ENSG00000117592	7497.93	4131.95	6186.88	7016.69	7532.46	7618.75	7135.53	6601.36	7488.52	6742.41	6318.86	7359.29
ENSG00000076321	356.533	0	0	3.89383	0	0	0	0	0	0	2.36529	0
ENSG00000234741	0.976801	13.7138	8.41262	10.3836	0	24.5083	24.0206	41.0816	20.6665	0	28.3834	58.0896
ENSG00000135870	40.0489	4.11413	0	83.0685	13.2603	70.7399	11.3038	0.912924	0	5.86977	57.9495	401.866
ENSG00000152061	13542.4	15155.1	8657.79	9187.5	5178.15	5732.72	8477.86	11159.6	15581.5	13795.9	9790.51	3814.87
ENSG00000116161	230.525	1.37138	0	66.8442	110.302	54.5867	45.2153	3.6517	1.03333	0	76.2805	72.374
ENSG00000120333	358.486	0	33.6505	62.3014	28.3288	30.0784	54.3996	221.841	91.9661	1.95659	43.7578	66.6602
ENSG00000143207	42.9793	0	1.2018	38.9383	38.5754	17.8242	36.0309	0	41.3331	0	7.68718	114.275
ENSG00000242193	0	0	0	107.08	65.0961	121.985	120.81	0	79.5662	0	120.63	16.1889
ENSG00000116199	12.6984	0	31.2469	116.166	44.0001	57.9288	58.6385	27.3877	22.7332	727.852	99.342	71.4217
ENSG00000169905	74.2369	17.8279	7.21082	19.4692	22.3014	38.9905	11.3038	59.3401	0	0	41.9838	54.2805
ENSG00000143337	0	0	0	24.661	15.0685	17.8242	41.6828	30.1265	45.4664	0	10.6438	0
ENSG00000135837	85.9585	0	392.99	37.6404	1.20548	11.1401	1.41298	0.912924	0	1.95659	8.2785	6.66602
ENSG00000116260	0	21.942	4.80721	57.1096	62.6851	64.0559	16.9557	1.82585	95.0661	180.006	82.785	44.7576
ENSG00000143324	123.077	1.37138	0	118.762	98.8496	33.9775	11.3038	10.0422	0	1.95659	14.1917	11.4275
ENSG00000135823	23.4432	1.37138	0	68.7911	50.6303	35.6485	37.4439	0.912924	15.4999	0	55.5842	11.4275
ENSG00000162783	270.574	0	0	0	0	0	0	4.56462	0	0	0	0
ENSG00000231684	192.43	60.3405	46.8703	24.661	28.9316	22.8373	30.379	72.121	63.033	54.7846	56.1755	39.0438
ENSG00000135821	1677.17	2816.8	873.711	2568.63	1549.05	2584.51	1518.24	891.927	493.93	1440.05	1684.67	1352.25
ENSG00000143333	0	0	0	31.1507	7.2329	22.8373	47.3347	0	0	3.91318	17.7396	57.1373
ENSG00000261504	150.427	20.5706	15.6234	22.0651	0.602741	0	33.205	0	0	0	8.2785	2.85687
ENSG00000135838	187.546	41.1413	791.989	196.639	250.138	311.924	175.209	578.794	195.299	138.918	269.643	369.488
ENSG00000135829	7.81441	0	0	24.661	34.959	17.8242	4.94542	0	0	0	0	4.76144
ENSG00000135862	296.948	2.74275	0	49.3219	7.83564	13.9252	0.706488	0	0	0	19.5136	0
ENSG00000116698	551.893	15.0851	138.207	97.3459	71.1235	17.2672	23.3141	0	0	213.268	31.9314	0
ENSG00000162704	4685.72	4467.94	4462.3	6407.95	5490.97	5572.3	5749.4	2722.34	4415.41	3915.14	3931.7	5829.91
ENSG00000116667	715.995	707.63	188.683	136.933	48.822	101.932	102.441	63.9047	161.199	0	88.1069	13.332
ENSG00000116406	100.611	0	0	18.8202	12.6576	0.557007	1.41298	0	0	0	0	0
ENSG00000135842	2.9304	0	0	16.2243	72.9317	61.2708	53.6931	19.1714	0	0	27.2008	0
ENSG00000121481	229.548	0	1.2018	33.7466	0.602741	48.4596	18.3687	0	0	0	38.4359	4.76144
ENSG00000121486	29.304	0	0	13.6284	0	24.5083	4.23893	6.39047	13.4333	0	31.9314	0
ENSG00000116668	4.88401	0	70.9064	50.6198	120.548	15.5962	64.9969	6.39047	86.7995	0	95.7941	52.3759
ENSG00000116679	1853.97	4.11413	177.867	2174.06	1239.24	1366.9	1260.38	761.379	1500.39	7.82637	1577.05	428.53
ENSG00000047410	122.1	0	0	1.29794	54.8495	1.67102	16.2492	161.588	0	1.95659	3.54793	5.71373
ENSG00000273129	143.59	0	0	0	0	0	0	0	0	0	11.8264	0
ENSG00000116711	29.304	0	531.197	33.7466	53.644	10.0261	13.4233	0	106.433	0	32.5227	0
ENSG00000228215	0	0	0	263.483	254.96	202.751	211.24	412.642	15.4999	1379.4	48.4884	278.068
ENSG00000150681	36330.2	60960.4	55633.9	46362.6	49022.8	35988.2	66243.9	47020.2	65089.3	46418.2	27442.6	46304.1
ENSG00000116741	9.76801	0	0	41.5342	118.74	4.45606	13.4233	13.6939	0	941.12	13.0091	0
ENSG00000116750	191.453	341.472	0	14.9264	27.1234	20.0523	34.6179	47.4721	2.06665	0	49.671	0
ENSG00000116747	1278.63	5.4855	304.056	1051.34	681.098	614.379	779.257	335.043	1367.09	97.8296	374.898	532.33
ENSG00000272579	49.8169	0	0	12.3305	19.2877	7.2411	9.18435	16.4326	0	0	2.36529	0
ENSG00000023572	0	0	111.768	0	0	0	0	32.8653	0	0	0	27.6164
ENSG00000134371	23.4432	1.37138	0	25.3099	40.3837	65.1699	16.2492	1.82585	0	3.91318	48.4884	0
ENSG00000162687	43.9561	1.37138	0	0	3.01371	20.0523	33.205	0	0	0	0.591321	0
ENSG00000066279	0	116.567	0	0	0	23.9513	0	1.82585	0	0	1.18264	0
ENSG00000177888	10.7448	719.972	0	1.29794	0	0.557007	7.06488	0	0	0	15.9657	0
ENSG00000151414	274.481	76.797	38.4577	591.863	881.811	651.142	560.245	345.998	256.265	385.448	142.508	214.265
ENSG00000081237	42.9793	0	28.8433	18.1712	0	48.4596	21.9011	55.6884	0	3.91318	0	0
ENSG00000162702	901.588	0	0	12.3305	4.82193	40.1045	16.2492	0	8.26662	0	5.32189	0
ENSG00000118197	0	0	1.2018	16.2243	36.7672	35.6485	30.379	0.912924	0	0	19.5136	0
ENSG00000116857	353.602	1.37138	1.2018	51.2688	96.4386	123.099	137.765	194.453	123.999	0	32.5227	110.466
ENSG00000159176	149.451	82.2825	0	192.096	215.781	152.063	208.414	162.501	120.899	5.86977	149.604	300.923
ENSG00000198700	99.6337	0	0	7.78767	0.602741	0	0	0	0	1.95659	25.4268	0.952289
ENSG00000143851	376.069	0	0	1.94692	0	0	17.6622	0	0	0	2.36529	0
ENSG00000236439	201.221	10.971	3.60541	0.648972	2.41097	3.89905	2.11947	8.21632	1.03333	1.95659	1.18264	5.71373
ENSG00000117139	217.827	0	1.2018	29.8527	37.37	33.4204	0	63.9047	5.16664	0	3.54793	0
ENSG00000183155	84.9817	1.37138	536.004	138.88	95.8359	88.5642	110.919	148.807	102.299	905.902	127.725	63.8034
ENSG00000117153	450.305	0	10.8162	61.6524	80.1646	41.7756	51.5737	227.318	0	1.95659	45.5318	0
ENSG00000159346	5994.63	2617.96	5885.23	8717.65	7150.92	10984.7	9209.08	8392.51	5265.84	6992.86	9515.55	5383.29
ENSG00000159348	1137.97	2291.57	814.823	1727.56	1620.77	1453.23	1737.26	839.89	1174.89	344.36	1313.92	1519.85
ENSG00000163444	249.084	0	9.61443	85.6644	63.8906	130.897	62.8775	5.47755	12.3999	13.6961	154.926	23.8072
ENSG00000143847	0	212.563	0	0	3.01371	2.78504	15.5427	49.2979	0	0	8.2785	0
ENSG00000058673	256.899	101.482	2.40361	269.973	177.809	221.689	170.264	7.3034	388.531	3.91318	244.807	276.164
ENSG00000182004	534.31	0	0	2.59589	0	0	0	0	85.7662	0	2.95661	0
ENSG00000158615	52.7473	0	0	10.3836	1.20548	0	33.205	15.5197	46.4997	0	1.18264	0
ENSG00000198625	16.6056	0	0	10.3836	0	1.11401	13.4233	69.3823	0	5.86977	12.4178	0
ENSG00000117222	218.804	0	0	16.8733	0	3.89905	67.8229	0.912924	0	0	5.32189	14.2843
ENSG00000133059	1.9536	968.191	0	49.9709	14.4658	1.11401	37.4439	0	0	0	39.6185	0
ENSG00000133069	2.9304	201.592	92.5389	574.99	616.604	385.449	548.942	598.878	353.398	3.91318	612.018	857.06
ENSG00000158711	0.976801	0	0	3.89383	18.0822	0	0.706488	0	132.266	0	14.783	0
ENSG00000158715	1.9536	0	0	18.8202	5.42467	7.2411	12.7168	0	0	1.95659	29.5661	1.90458
ENSG00000069275	26.3736	0	8.41262	151.86	65.0961	134.796	137.059	10.0422	82.6662	1.95659	144.282	20.9504
ENSG00000266028	82.0513	6.85688	15.6234	15.5753	3.61645	0.557007	2.11947	0	0	0	10.6438	0
ENSG00000263528	0	0	0	0	51.233	0	0	0	0	0	35.4793	0
ENSG00000266094	168.987	0	0	14.9264	0	0	0	0	0	3.91318	0.591321	0
ENSG00000162889	12.6984	186.507	48.0721	27.2568	7.83564	19.4953	11.3038	11.868	36.1664	3.91318	58.5408	25.7118
ENSG00000182795	157.265	0	3.60541	59.0565	156.713	60.1568	95.3759	115.028	1.03333	0	180.944	186.649
ENSG00000180667	6.83761	1.37138	26.4397	29.8527	209.151	8.91212	108.799	34.6911	0	1.95659	207.554	18.0935
ENSG00000196352	1.9536	1284.98	1177.77	371.212	383.946	611.037	466.989	364.257	191.166	2617.92	304.531	495.19
ENSG00000197721	0	1.37138	171.858	58.4075	27.1234	17.2672	47.3347	7.3034	94.0328	0	27.2008	141.891
ENSG00000117335	329.182	815.968	544.417	579.532	643.728	976.991	1073.86	837.152	484.63	485.235	752.161	1270.35
ENSG00000076356	0	0	151.427	14.2774	0.602741	32.3064	19.7817	52.0367	0	0	8.86982	0.952289
ENSG00000226986	1376.31	0	0	0	0	0	0	0	0	0	0	0
ENSG00000117625	138.706	1755.36	52.8794	576.288	597.317	418.87	315.094	344.172	461.897	1.95659	395.594	70.4694
ENSG00000153363	0	6.85688	4.80721	14.9264	25.3151	5.57007	10.5973	52.9496	0	0	12.4178	4.76144
ENSG00000170385	18.5592	0	0	13.6284	0	0	25.4336	0	0	0	40.2099	0
ENSG00000123684	0	722.715	0	38.9383	189.864	23.3943	16.2492	54.7755	26.8665	0	68.5933	7.61831
ENSG00000066027	107.448	4.11413	111.768	354.988	183.233	382.664	406.231	150.633	4.13331	0	235.346	49.519
ENSG00000065600	71.3065	1.37138	0	25.3099	124.165	48.4596	15.5427	20.9973	0	0	12.4178	109.513
ENSG00000117691	1987.79	881.794	3724.39	543.839	1027.67	2143.36	640.079	1767.42	534.23	5006.92	202.823	969.43
ENSG00000162772	0	0	2.40361	2.59589	3.61645	2.78504	33.9114	62.0789	0	0	1.18264	67.6125
ENSG00000117697	0	46.6268	0	29.8527	40.9864	42.3326	17.6622	87.6407	0	0	35.4793	9.52289
ENSG00000203705	0	0	0	14.9264	46.4111	23.9513	19.7817	10.9551	274.865	0	46.7144	0.952289
ENSG00000136643	13.6752	0	0	23.363	0	2.22803	4.23893	0	22.7332	0	56.7669	52.3759
ENSG00000143499	207.082	1139.61	429.044	455.579	542.467	387.677	209.827	335.956	181.866	5.86977	423.386	410.437
ENSG00000228247	129.915	0	0	0	0	0	0	0	0	0	0	0
ENSG00000232480	147.497	0	0	8.43664	0	0	0	0	0	1.95659	7.68718	0
ENSG00000092969	10.7448	0	0	56.4606	40.3837	18.3812	0.706488	1.82585	1.03333	17.6093	10.0525	117.132
ENSG00000228063	122.1	778.941	1271.51	501.007	485.809	698.487	392.101	835.326	471.197	878.509	567.077	634.224
ENSG00000143353	1040.29	1490.68	1529.9	1677.59	1832.94	1184.2	1010.28	1572.06	1718.42	1518.31	1043.68	1121.8
ENSG00000223842	0	0	0	5.19178	0	0	0	0	0	506.757	0	0
ENSG00000118873	2.9304	17.8279	0	49.9709	71.1235	116.415	132.82	0.912924	0	0	0	53.3282
ENSG00000218283	229.548	54.855	87.7317	57.1096	67.507	75.753	53.6931	73.9469	33.0665	45.0016	31.9314	54.2805
ENSG00000143507	84.0049	0	0	8.43664	0	0	0	0	0	0	13.6004	0
ENSG00000186063	61.5385	13.7138	9.61443	90.2072	58.4659	81.8801	125.755	142.416	269.698	1.95659	109.986	54.2805
ENSG00000162819	428.816	1685.42	298.047	572.394	589.481	531.942	539.051	822.545	565.23	1316.79	381.402	307.589
ENSG00000197520	29.304	15.0851	30.0451	11.6815	10.2466	19.4953	38.8569	16.4326	21.6999	54.7846	15.3744	19.9981
ENSG00000228106	0	0	9.61443	6.48972	0	4.45606	0	31.9524	87.8328	0	18.9223	0
ENSG00000187554	204.151	39.7699	735.504	1251.87	667.235	1471.06	693.065	413.555	66.1329	1361.79	1106.36	440.91
ENSG00000203697	0	0	1.2018	9.08561	36.7672	21.1663	0.706488	73.034	0	0	14.783	7.61831
ENSG00000162909	303.785	8.22825	594.893	1678.89	1521.32	1720.6	1555.69	1013.35	740.896	93.9164	1582.97	588.515
ENSG00000143514	1.9536	451.182	0	177.818	37.37	158.19	19.0752	68.4693	190.132	0	160.248	6.66602
ENSG00000188460	56.6545	91.8821	52.8794	39.5873	62.6851	37.3195	46.6282	38.3428	39.2664	33.2621	92.2462	40.9484
ENSG00000143771	8.79121	1.37138	7.21082	18.8202	30.7398	1.67102	7.06488	0	0	0	6.50454	1.90458
ENSG00000162923	1056.9	1.37138	176.665	573.692	589.481	623.291	587.092	157.936	113.666	3.91318	286.791	119.988
ENSG00000143786	37.1185	45.2554	0	28.5548	9.64386	17.8242	18.3687	5.47755	0	0	12.4178	0
ENSG00000143815	2.9304	0	306.46	56.4606	122.959	30.0784	185.806	57.5142	1.03333	0	17.1483	11.4275
ENSG00000234476	0	8.22825	180.271	12.9794	2.41097	8.35511	7.06488	0	0	0	14.783	0
ENSG00000143742	1399.76	1413.89	1144.12	1183.08	1019.24	853.892	1082.34	1450.64	833.895	1764.85	800.649	1439.86
ENSG00000196187	4.88401	0	1.2018	182.361	45.2056	111.401	148.363	12.7809	50.633	0	86.9243	7.61831
ENSG00000243709	74.2369	24.6848	109.364	107.08	124.165	94.6913	101.734	102.248	5.16664	11.7395	174.44	199.028
ENSG00000143811	10.7448	298.96	383.375	595.108	336.932	448.391	440.849	224.579	611.73	244.574	481.336	382.82
ENSG00000143768	31.2576	0	0	41.5342	36.7672	36.2055	64.9969	0	0	0	3.54793	1.90458
ENSG00000143751	0	0	0	20.7671	18.685	13.3682	9.89084	0	0	0	59.7235	7.61831
ENSG00000163041	19323.1	35525.5	34997.7	17252.3	18122	16726.9	24069.4	30792.9	30381.9	35647.1	21783.7	29266.7
ENSG00000143772	0	0	471.107	9.08561	34.959	18.3812	26.1401	83.0761	2.06665	0	1.18264	4.76144
ENSG00000163050	0.976801	0	0	6.48972	51.233	32.8634	7.77137	0	28.9332	246.531	0.591321	4.76144
ENSG00000143776	0	0	21.6325	50.6198	16.8768	51.2447	43.8023	15.5197	1.03333	25.4357	56.7669	21.9026
ENSG00000181450	0	0	1.2018	19.4692	13.2603	3.34204	80.5397	18.2585	1.03333	1.95659	3.54793	15.2366
ENSG00000143761	6409.77	3582.03	6052.28	6139.28	6571.69	6302.54	5623.65	3357.74	4130.21	7129.82	6958.67	5396.62
ENSG00000162910	0	0	0	17.5223	2.41097	35.6485	0	4.56462	0	93.9164	11.8264	19.0458
ENSG00000143774	702.32	573.235	630.947	489.325	505.7	538.069	358.896	1180.41	461.897	1.95659	1278.44	1473.19
ENSG00000181218	0	0	70.9064	0.648972	2.41097	4.45606	0	6.39047	0	0	3.54793	55.2328
ENSG00000234975	3081.81	4625.65	3521.28	1227.21	2122.25	1040.49	1123.32	3986.74	1985.02	4218.41	2274.22	1725.55
ENSG00000116574	0	0	49.2739	19.4692	112.713	13.9252	42.3893	4.56462	0	19.5659	2.36529	44.7576
ENSG00000168118	3781.2	3006.05	6321.49	3483.68	5167.3	3998.2	2970.08	3453.59	3156.81	3204.9	3217.38	4333.87
ENSG00000154429	0	1.37138	1.2018	110.974	86.192	54.0297	131.407	0	0	0	48.4884	57.1373
ENSG00000135776	1.9536	0	0	33.7466	10.2466	27.8504	10.5973	11.868	0	0	2.36529	168.555
ENSG00000143641	69.3529	9.59963	39.6595	62.3014	1.80822	40.1045	41.6828	125.071	199.432	336.534	208.145	147.605
ENSG00000119280	908.425	781.684	695.844	1819.72	1081.92	1771.84	985.551	565.1	584.863	191.746	1332.25	268.545
ENSG00000173409	0	0	397.797	18.8202	0	26.1793	12.0103	0.912924	1.03333	0	0	1.90458
ENSG00000182118	0	46.6268	0	48.6729	0	33.4204	41.6828	92.2054	28.9332	23.4791	7.09586	0
ENSG00000116906	0	0	157.436	126.55	64.4933	55.7007	60.0515	33.7782	0	0	53.2189	88.5629
ENSG00000010072	0	0	0	7.78767	0	0	9.89084	183.498	0	0	0	0
ENSG00000116918	0	30.1703	4.80721	71.387	73.5344	78.538	74.1813	93.1183	111.599	0	95.7941	103.799
ENSG00000238005	47.8633	21.942	72.1082	0	3.01371	5.01307	0	0	0	0	2.36529	0
ENSG00000173726	80.0977	0	0	12.9794	4.82193	9.46913	4.23893	4.56462	9.29994	1.95659	6.50454	13.332
ENSG00000054267	744.323	61.7119	0	35.6935	19.2877	47.3456	6.3584	3.6517	13.4333	39.1318	57.9495	4.76144
ENSG00000152904	7.81441	47.9981	12.018	44.1301	0	74.639	45.9217	77.5986	1.03333	0	44.3491	0
ENSG00000143669	1.9536	5.4855	79.319	85.0154	130.192	150.392	185.806	37.4299	129.166	0	81.011	12.3798
ENSG00000116962	0	0	0	86.9623	29.5343	89.1212	110.919	13.6939	14.4666	3.91318	85.7416	0
ENSG00000077585	497.192	0	135.804	457.526	55.4522	285.745	268.466	473.808	2.06665	1.95659	213.467	245.691
ENSG00000116977	0	381.242	508.363	601.597	623.837	326.963	382.917	145.155	415.398	3.91318	202.232	14.2843
ENSG00000116984	9.76801	0	2.40361	96.6969	8.43838	43.4466	99.6149	61.1659	0	1.95659	48.4884	7.61831
ENSG00000198626	204.151	50.7409	24.0361	46.726	291.727	401.045	375.852	309.481	112.633	751.331	39.0272	220.931
ENSG00000228818	223.688	0	0	2.59589	1.80822	1.11401	1.41298	1.82585	3.09998	0	3.54793	0.952289
ENSG00000213026	185.592	0	0	0	1.20548	0	0	0	0	0	0	0
ENSG00000224525	0	0	0	2.59589	13.2603	7.7981	0	76.6856	0	0	4.13925	0
ENSG00000143702	18.5592	104.225	0	14.9264	10.2466	18.9383	38.8569	0	0	0	0	64.7556
ENSG00000054282	6.83761	54.855	0	59.0565	129.589	55.1437	111.625	0	0	1291.35	107.621	132.368
ENSG00000117020	50.7937	85.0253	1.2018	75.9298	23.5069	30.6354	3.53244	0	0	0	82.1937	46.6622
ENSG00000179456	95.7265	0	1.2018	2.59589	10.8493	6.12708	0	0	0	0	1.18264	0
ENSG00000035687	193.407	0	0	3.24486	0	23.9513	0	0	0	0	0	1.90458
ENSG00000121644	16.6056	106.967	0	15.5753	0	5.01307	19.0752	0	1.03333	0	17.7396	0
ENSG00000203667	0	0	1.2018	10.3836	8.43838	8.91212	0	1.82585	24.7999	23.4791	8.86982	25.7118
ENSG00000153187	4178.76	0	0	118.113	205.535	76.31	250.803	2.73877	167.399	11.7395	68.5933	199.028
ENSG00000203666	245.177	104.225	496.345	233.63	202.521	121.985	77.0072	124.158	334.798	995.905	204.006	164.746
ENSG00000185420	341.88	948.992	557.637	117.464	338.741	326.406	473.347	474.721	855.595	238.704	490.797	410.437
ENSG00000162852	823.444	2195.57	919.38	2183.79	1825.7	1364.11	2630.26	907.447	1163.53	684.807	1412.08	1343.68
ENSG00000143653	2.9304	1.37138	299.249	24.661	12.6576	20.6093	66.4099	0	77.4995	0	23.6529	0.952289
ENSG00000223519	108.425	1921.3	364.146	470.505	449.042	226.145	286.834	588.836	379.231	86.09	377.263	439.005
ENSG00000260855	0.976801	87.768	14.4216	55.1627	48.2193	26.1793	19.0752	12.7809	23.7665	0	21.8789	66.6602
ENSG00000227953	1.9536	297.588	18.0271	91.5051	115.726	46.2316	36.0309	108.638	42.3664	1.95659	54.9929	79.04
ENSG00000153207	259.829	287.989	414.622	101.24	274.85	143.708	447.914	374.299	399.898	1524.18	170.301	601.847
ENSG00000227671	0	113.824	0	9.08561	26.5206	5.57007	7.06488	21.9102	0	3.91318	5.91321	2.85687
ENSG00000169224	6.83761	74.0543	0	273.866	63.8906	92.4632	124.342	163.413	1.03333	0	145.465	140.939
ENSG00000232908	0	0	0	0.648972	50.0275	0	0	0	0	0	70.9586	0
ENSG00000230576	0	0	221.132	8.43664	57.8632	0	0.706488	0	3.09998	0	27.2008	0
ENSG00000162722	730.647	1320.63	1100.85	4625.23	3017.93	4375.85	3352.99	904.708	1238.96	58.6977	1968.51	1615.08
ENSG00000238243	43.9561	1.37138	7.21082	97.3459	142.85	175.457	68.5294	0	116.766	0	79.8284	0.952289
ENSG00000226191	332.112	0	3.60541	29.8527	14.4658	36.7625	6.3584	74.8598	1.03333	0	28.9748	51.4236
ENSG00000196071	0	0	44.4667	5.84075	0	26.1793	49.4542	0	48.5664	0	11.2351	4.76144
ENSG00000175137	1.9536	259.19	0	13.6284	87.3975	43.4466	31.792	0	0	0	19.5136	30.4732
ENSG00000171161	89.8657	0	3.60541	184.308	69.918	52.3587	205.588	230.057	8.26662	178.05	251.312	217.122
ENSG00000171163	3.90721	0	0	1.94692	0	0	0	103.16	0	0	3.54793	0
ENSG00000035115	231.502	0	0	1.29794	0.602741	5.57007	0	0	0	0	13.6004	0
ENSG00000143727	1412.45	789.912	1020.33	1138.95	1755.18	1162.47	1386.13	2149.94	1388.79	1637.67	1241.18	1899.82
ENSG00000151353	0	0	0	15.5753	14.4658	15.5962	51.5737	0	0	0	38.4359	56.185
ENSG00000171853	6.83761	6.85688	1.2018	16.8733	7.2329	35.6485	28.2595	18.2585	0	0	8.2785	1.90458
ENSG00000182551	1790.48	2635.78	1802.71	2667.28	1834.74	2235.83	1870.07	1355.69	2221.65	1391.14	2688.74	1792.21
ENSG00000235078	0	0	0	6.48972	25.9179	3.89905	3.53244	14.6068	8.26662	138.918	5.91321	0
ENSG00000242282	0	37.0271	81.7226	25.9589	23.5069	41.2185	67.8229	13.6939	0	1.95659	21.8789	32.3778
ENSG00000171863	128.938	730.943	0	8.43664	20.4932	37.3195	31.0855	38.3428	4.13331	0	26.6095	5.71373
ENSG00000188765	734.555	1712.85	1462.59	362.127	624.44	297.442	442.968	1080.9	1189.36	3281.2	680.611	1312.25
ENSG00000134326	0	0	1.2018	10.3836	132.603	35.6485	33.9114	0	0	1.95659	40.2099	0
ENSG00000134321	0.976801	0	0	1.94692	72.329	0	21.1947	0	0	0	43.7578	0
ENSG00000115738	19391.5	1.37138	240.361	5.84075	7.2329	28.9644	0	28.3007	2.06665	109.569	53.8103	57.1373
ENSG00000134313	56.6545	1.37138	7.21082	199.884	189.261	148.164	152.602	8.21632	6.19996	3.91318	125.951	26.6641
ENSG00000143797	301.832	250.962	21.6325	441.95	414.686	364.283	360.309	301.265	91.9661	1.95659	200.458	207.599
ENSG00000151693	6.83761	0	18.0271	47.375	32.548	82.9941	36.0309	16.4326	25.8332	0	54.4016	21.9026
ENSG00000213772	1052.99	4.11413	3.60541	1.29794	3.61645	7.2411	2.82595	12.7809	14.4666	7.82637	9.46114	7.61831
ENSG00000119185	0	1.37138	0	22.0651	0	74.639	26.8466	0	85.7662	0	42.5751	71.4217
ENSG00000134330	0	1.37138	0	16.2243	0.602741	15.0392	18.3687	52.0367	0	0	0	40.9484
ENSG00000134308	2265.2	854.367	604.507	2679.61	1964.33	2001.33	1691.33	1480.76	1169.73	2015.29	1484.81	1157.98
ENSG00000243491	0	0	0	25.3099	9.04112	12.2542	14.1298	220.928	0	0	39.0272	0
ENSG00000134317	358.486	403.184	817.226	572.394	817.317	677.321	275.53	982.307	58.8996	1291.35	344.74	1242.74
ENSG00000260077	830.281	193.364	134.602	146.019	200.11	296.328	363.135	259.271	394.731	882.423	186.266	423.769
ENSG00000172059	0.976801	0	12.018	8.43664	10.8493	25.0653	20.4882	0	2.06665	31.3055	8.2785	12.3798
ENSG00000171848	2.9304	8.22825	0	7.1387	62.0824	17.2672	15.5427	0	0	1.95659	17.1483	2.85687
ENSG00000115756	686.691	1430.34	161.042	626.907	379.727	538.069	463.456	396.209	347.198	1076.13	224.111	500.904
ENSG00000115758	2188.04	3357.13	3379.47	3320.14	5016.01	3150.99	2917.8	3633.44	2699.05	5787.6	798.875	1903.63
ENSG00000217258	0	0	0	20.1181	9.64386	13.3682	30.379	24.649	44.4331	344.36	27.2008	19.0458
ENSG00000162976	0	6.85688	415.824	50.6198	69.3152	44.5606	36.0309	0	0	0	34.888	13.332
ENSG00000134318	19.536	86.3966	86.5299	471.803	223.617	441.707	447.207	12.7809	182.899	7.82637	227.659	475.192
ENSG00000239899	98.6569	30.1703	73.31	22.0651	15.0685	18.3812	16.9557	81.2503	85.7662	150.658	39.0272	92.372
ENSG00000151779	0	0	0	116.166	59.0686	101.375	63.584	77.5986	16.5332	0	105.255	11.4275
ENSG00000079785	180.708	0	0	5.19178	121.754	1.67102	22.6076	0	11.3666	1.95659	0	0
ENSG00000233718	0	0	14.4216	9.08561	8.43838	6.68409	7.06488	25.5619	30.9998	0	14.783	50.4713
ENSG00000232444	0	270.161	0	0	0	0	0	0	0	0	0	0
ENSG00000163029	223.688	0	0	5.19178	22.9042	15.0392	43.0958	0	0	0	10.6438	0
ENSG00000183891	0	0	0	17.5223	26.5206	8.35511	14.1298	34.6911	0	0	13.6004	9.52289
ENSG00000068697	442.491	0	0	26.6079	0	35.0915	38.1504	0	0	0	63.8627	51.4236
ENSG00000055917	764.835	1.37138	0	105.134	55.4522	87.4502	58.6385	2.73877	3.09998	3.91318	121.812	18.0935
ENSG00000118960	0	0	1.2018	33.0976	15.0685	27.8504	0.706488	0.912924	2.06665	0	22.4702	26.6641
ENSG00000118961	0	0	0	0.648972	0	5.01307	27.553	0	0	0	0	169.507
ENSG00000119778	40.0489	0	12.018	12.9794	10.2466	5.01307	65.7034	0	0	0	10.0525	1.90458
ENSG00000173960	311.6	8.22825	70.9064	266.079	449.042	116.972	438.729	251.054	198.399	287.619	377.854	73.3262
ENSG00000205639	684.738	766.599	642.965	736.584	555.125	499.079	463.456	199.018	538.363	123.265	934.288	237.12
ENSG00000119782	299.878	108.339	645.368	303.07	655.18	622.734	524.921	411.729	405.064	749.374	477.196	500.904
ENSG00000115128	424.909	207.078	0	55.1627	83.1783	50.6877	67.1164	72.121	311.031	1.95659	41.3925	192.362
ENSG00000219626	7.81441	167.308	8.41262	19.4692	28.9316	70.7399	84.7786	59.3401	123.999	0	53.2189	19.9981
ENSG00000198399	390.721	2.74275	0	57.7585	32.548	88.0072	26.8466	3.6517	0	0	70.9586	12.3798
ENSG00000084676	113.309	1.37138	10.8162	188.851	159.726	169.33	228.196	29.2136	66.1329	5.86977	146.648	179.983
ENSG00000184924	0	1.37138	82.9244	57.7585	77.1509	52.9157	53.6931	34.6911	51.6664	408.928	54.9929	3.80916
ENSG00000138031	38.0953	1.37138	0	22.0651	0.602741	30.6354	9.18435	14.6068	0	0	43.1665	47.6144
ENSG00000224165	0	0	2.40361	4.54281	0.602741	15.5962	3.53244	28.3007	28.9332	3.91318	27.7921	61.8988
ENSG00000115138	117.216	104.225	115.373	16.2243	41.5891	59.5998	35.3244	54.7755	48.5664	1.95659	104.073	60.9465
ENSG00000119772	106.471	19.1993	9.61443	7.78767	12.0548	49.5737	4.94542	6.39047	18.5999	46.9582	37.8446	11.4275
ENSG00000138101	89.8657	0	0	18.1712	0	30.0784	4.94542	0	0	0	20.1049	0.952289
ENSG00000084731	0.976801	9.59963	84.1262	199.884	145.863	158.747	86.8981	25.5619	242.832	0	319.905	152.366
ENSG00000237629	0.976801	4.11413	3.60541	9.73459	25.3151	15.5962	21.1947	5.47755	4.13331	15.6527	14.1917	4.76144
ENSG00000084733	1804.15	774.827	132.198	923.488	785.975	699.044	1044.19	709.342	764.662	156.527	694.803	565.66
ENSG00000084754	2.9304	0	1.2018	44.7791	43.3974	44.5606	24.0206	2.73877	0	3.91318	48.4884	114.275
ENSG00000138029	461.05	52.1123	0	71.387	231.453	129.783	80.5397	137.852	40.2998	534.149	10.6438	0.952289
ENSG00000119777	28.3272	0	9.61443	12.3305	0	17.8242	0	0	0	0	39.0272	0
ENSG00000084693	225.641	8.22825	64.8974	490.623	380.33	472.899	576.495	330.479	436.064	1277.65	360.706	653.27
ENSG00000228474	120199	148580	206791	70240.9	72273.5	65783.7	70323.9	212855	175416	256192	88459.9	135693
ENSG00000138080	0	0	0	9.08561	17.4795	13.3682	6.3584	0.912924	2.06665	0	13.6004	35.2347
ENSG00000138085	185.592	463.525	143.015	121.358	129.589	115.301	88.3111	136.026	617.93	7.82637	105.847	164.746
ENSG00000115204	0	8.22825	1.2018	86.9623	0	107.502	62.171	210.886	162.232	3.91318	42.5751	128.559
ENSG00000115234	370.208	0	546.821	181.063	156.713	297.442	216.892	156.11	0	0	154.926	182.839
ENSG00000115241	719.903	0	0	38.9383	52.4385	39.5475	11.3038	0	414.364	0	65.0454	0
ENSG00000213453	84.0049	105.596	104.557	53.2157	60.8769	50.1307	38.8569	138.765	64.0663	131.092	68.5933	42.853
ENSG00000115216	3641.52	0	44.4667	327.731	244.713	277.39	253.629	180.759	11.3666	3.91318	253.677	139.034
ENSG00000243147	94.7497	17.8279	55.283	11.6815	15.0685	14.4822	5.65191	5.47755	0	0	11.2351	23.8072
ENSG00000158019	281.319	1012.07	7.21082	142.125	172.987	271.82	218.305	238.273	56.833	5.86977	154.926	63.8034
ENSG00000213639	1830.53	245.476	757.136	746.967	723.29	804.876	566.604	434.552	1063.29	1387.22	465.961	757.07
ENSG00000163811	118.193	0	0	5.84075	0	15.5962	0	0	0	0	0	0
ENSG00000119801	8501.1	10517.1	14436.1	10390	13031.9	9419	11520	14433.3	12363.8	10188	5114.93	9485.75
ENSG00000013016	60.5617	12.3424	1872.41	2279.19	1911.9	2346.12	1879.97	705.691	477.397	1856.81	1794.07	1144.65
ENSG00000021574	11.7216	2.74275	0	13.6284	21.0959	12.2542	31.792	62.0789	0	1.95659	30.1574	29.521
ENSG00000119820	730.647	0	0	13.6284	0	0	43.0958	0	0	0	10.6438	1.90458
ENSG00000115760	470.818	4.11413	1.2018	55.8116	0.602741	64.6129	36.7374	0	301.732	1.95659	63.8627	6.66602
ENSG00000049323	1704.52	2166.77	2774.96	2978.13	1940.22	2171.21	2371.68	1086.38	1583.06	1643.54	1356.49	1566.52
ENSG00000152689	0	532.094	4.80721	24.661	0	8.91212	17.6622	3.6517	0	0	18.331	0
ENSG00000119812	217.827	0	0	0	0	13.3682	0	0	0	0	0	0
ENSG00000150938	123.077	0	0	0	0	0	0.706488	0	0	0	0	0
ENSG00000171055	149.451	27.4275	66.0992	90.2072	0.602741	71.2969	45.9217	0	19.6332	0	46.1231	48.5667
ENSG00000115808	1.9536	1.37138	2.40361	24.661	42.7946	114.744	11.3038	209.973	0	0	26.6095	31.4255
ENSG00000055332	364.347	0	1.2018	6.48972	0	2.78504	23.3141	0	2.06665	0	0	2.85687
ENSG00000115825	112.332	1.37138	3.60541	63.5993	10.2466	25.6223	50.8672	66.6435	7.23329	3.91318	38.4359	16.1889
ENSG00000115828	220.757	0	0	0	20.4932	0	0	0	0	0	0	0
ENSG00000163171	611.478	1.37138	0	120.709	107.891	101.932	173.09	0	252.132	0	47.3057	69.5171
ENSG00000237803	472.772	522.494	526.39	274.515	368.275	245.083	356.07	250.141	210.799	146.744	304.531	228.549
ENSG00000115841	0	0	0	9.73459	36.7672	16.1532	0	0	49.5997	0	0	21.9026
ENSG00000119787	211.966	0	0	0	8.43838	0	0	0	0	0	0	0
ENSG00000213553	375.092	2.74275	0	0	0.602741	0.557007	1.41298	0	1.03333	0	1.18264	5.71373
ENSG00000143889	288.156	405.927	38.4577	249.854	293.535	233.943	384.33	44.7333	298.632	3.91318	165.57	177.126
ENSG00000143891	548.962	1.37138	2.40361	310.209	101.261	359.827	252.216	320.436	458.797	0	276.738	134.273
ENSG00000115875	4130.89	0	0	40.8853	8.43838	17.8242	36.0309	11.868	137.433	0	1.77396	4.76144
ENSG00000188010	95.7265	0	0	2.59589	0	0	0	0	0	0	7.09586	45.7099
ENSG00000115904	19.536	1.37138	9.61443	16.8733	50.6303	7.7981	60.0515	0	0	1.95659	16.557	0.952289
ENSG00000143924	42.9793	0	98.5479	7.78767	3.61645	4.45606	5.65191	0	2.06665	0	5.32189	8.5706
ENSG00000115944	1.9536	2.74275	633.35	149.913	122.959	269.592	207.001	230.97	523.897	46.9582	250.72	495.19
ENSG00000152518	871.307	0	0	3.24486	0	0	17.6622	0	0	0	0	0.952289
ENSG00000138036	0	0	0	0	0	0	0	93.1183	0	0	0	68.5648
ENSG00000138032	416.117	0	1.2018	33.0976	3.01371	46.2316	21.1947	0	0	0	38.4359	3.80916
ENSG00000138078	3.90721	0	0	44.7791	9.64386	56.2577	24.0206	0	41.3331	15.6527	24.8355	3.80916
ENSG00000116016	0	1.37138	18.0271	33.0976	49.4248	64.6129	0	37.4299	0	0	0	0
ENSG00000119729	4.88401	1.37138	4.80721	1.94692	24.7124	6.68409	0	0.912924	145.699	0	7.09586	0.952289
ENSG00000151665	245.177	405.927	12.018	94.101	199.507	115.301	84.7786	189.888	165.332	1.95659	84.559	161.889
ENSG00000119878	168.01	351.072	210.316	27.2568	59.6714	46.7886	107.386	0	112.633	0	18.9223	6.66602
ENSG00000180398	86.9353	0	102.153	171.329	106.685	186.597	127.168	222.754	3.09998	7.82637	81.011	31.4255
ENSG00000143933	23801.7	5359.33	5048.78	5047.06	5552.45	4313.47	5098.02	6104.73	6736.26	9164.67	3776.77	4653.84
ENSG00000138081	130.891	0	6.00902	25.3099	1.20548	1.11401	4.94542	1.82585	0	0	0	0.952289
ENSG00000233230	0	0	203.105	2.59589	13.2603	1.67102	9.18435	27.3877	2.06665	0	0.591321	0
ENSG00000230773	0	123.424	667.001	152.509	103.069	163.203	62.8775	279.355	114.699	0	133.639	228.549
ENSG00000170802	126.007	0	182.674	92.8031	98.2468	115.301	94.6694	0.912924	17.5666	0	49.671	95.2289
ENSG00000243244	0	6.85688	0	35.0445	53.644	59.5998	62.171	0	3.09998	3.91318	29.5661	28.5687
ENSG00000282828	0.976801	250.962	98.5479	195.99	128.384	202.751	84.7786	250.141	0	866.77	173.257	318.065
ENSG00000068912	463.004	1.37138	0	27.2568	24.7124	13.9252	7.77137	0	76.4662	266.096	0	111.418
ENSG00000068878	101.587	0	0	51.2688	69.918	58.4858	6.3584	7.3034	0	0	106.438	0
ENSG00000170634	48.8401	239.991	275.213	79.1746	148.274	132.568	75.5943	223.666	202.532	309.141	121.812	114.275
ENSG00000115306	1104.76	1.37138	2.40361	94.75	30.1371	101.932	10.5973	121.419	67.1663	125.222	15.9657	5.71373
ENSG00000214595	6.83761	0	0	53.2157	59.0686	29.5214	17.6622	0	1.03333	0	6.50454	0
ENSG00000115310	451.282	32.913	1434.95	815.758	600.933	402.716	673.283	359.692	661.329	256.313	273.191	1025.62
ENSG00000162994	0	0	755.934	33.0976	27.7261	19.4953	136.352	0.912924	11.3666	0	35.4793	8.5706
ENSG00000143947	699.39	271.532	116.575	144.072	254.357	129.226	121.516	282.094	506.33	225.008	134.821	261.879
ENSG00000115355	92.7961	0	418.228	44.7791	32.548	34.5345	60.0515	76.6856	0	119.352	17.1483	14.2843
ENSG00000163001	9.76801	0	0	2.59589	19.2877	22.8373	3.53244	0	117.799	0	2.95661	0
ENSG00000275052	1667.4	2.74275	84.1262	239.471	159.726	209.435	247.271	45.6462	16.5332	0	215.241	124.75
ENSG00000028116	4.88401	412.784	0	98.6438	121.151	125.327	107.386	163.413	87.8328	1.95659	124.178	9.52289
ENSG00000115392	0	0	0	25.9589	0	3.34204	27.553	11.868	6.19996	0	6.50454	7.61831
ENSG00000115421	390.721	0	0	3.24486	0	17.8242	0	0	0	0	0	0
ENSG00000162928	401.465	0	189.885	5.19178	18.0822	3.34204	0.706488	0	0	0	23.6529	0.952289
ENSG00000162929	11.7216	0	64.8974	3.89383	6.02741	4.45606	5.65191	28.3007	0	17.6093	5.91321	47.6144
ENSG00000173209	18.5592	0	0	9.08561	15.6713	31.1924	22.6076	0	0	0	10.6438	0.952289
ENSG00000115464	396.581	4.11413	63.6956	372.51	224.22	319.722	338.408	300.352	181.866	1070.26	287.382	306.637
ENSG00000270820	143.59	0	0	110.974	88.603	91.3492	125.755	43.8204	46.4997	0	112.942	162.841
ENSG00000082898	450.305	0	50.4757	62.9503	53.644	71.854	84.0721	137.852	115.733	0	112.942	67.6125
ENSG00000115484	157.265	0	0	10.3836	13.2603	10.5831	3.53244	0	0	0	15.3744	0
ENSG00000170340	0.976801	0	0	22.0651	37.37	9.46913	32.4985	0	0	0	7.09586	0
ENSG00000228541	42.0025	0	189.885	14.9264	16.8768	7.2411	0.706488	18.2585	41.3331	195.659	0.591321	15.2366
ENSG00000186889	0	148.109	0	59.0565	71.7262	41.2185	91.8435	5.47755	110.566	0	50.2623	5.71373
ENSG00000115504	86.9353	8.22825	37.2559	69.44	79.5619	62.3848	70.6488	86.7278	129.166	0	71.5499	52.3759
ENSG00000014641	547.009	397.699	0	26.6079	14.4658	51.2447	19.7817	23.736	0	0	17.7396	3.80916
ENSG00000228305	302.808	0	0	0	1.20548	0.557007	0	0	0	0	0	0
ENSG00000169764	153.358	76.797	1082.82	866.378	361.645	696.259	758.062	621.702	895.895	144.788	1148.35	459.003
ENSG00000143952	224.664	0	1.2018	3.89383	4.21919	32.8634	0	225.492	19.6332	0	0	124.75
ENSG00000197329	1331.38	0	0	3.89383	0	0	0	0	0	0	0	0
ENSG00000238201	2091.33	973.676	3652.28	2344.09	1259.13	728.009	1919.53	2411.03	3121.68	3226.42	2559.24	1971.24
ENSG00000236148	103.541	0	32.4487	6.48972	1.80822	0	14.1298	27.3877	29.9665	0	26.0181	36.187
ENSG00000119862	1535.53	1623.71	2692.04	1819.07	2064.99	1523.97	1774.7	1379.43	1704.99	129.135	1843.15	2278.83
ENSG00000260101	0	0	0	12.9794	31.9453	20.6093	6.3584	0	89.8995	1.95659	47.3057	0
ENSG00000119844	232.479	24.6848	4.80721	109.676	89.2057	103.046	112.332	178.933	1.03333	373.709	108.803	209.504
ENSG00000179833	121.123	0	1.2018	49.3219	10.2466	9.46913	95.3759	0	52.6997	0	12.4178	3.80916
ENSG00000226756	0	329.13	102.153	77.2277	141.644	48.4596	104.56	34.6911	29.9665	0	46.1231	79.04
ENSG00000011523	0.976801	6.85688	0	100.591	63.8906	66.2839	138.472	0	0	1.95659	4.13925	65.7079
ENSG00000138069	2779.98	0	0	106.431	57.8632	25.0653	142.004	0	135.366	1.95659	44.3491	19.9981
ENSG00000172974	299.878	0	0	2.59589	4.21919	12.2542	4.94542	1.82585	3.09998	0	5.32189	0.952289
ENSG00000138071	470.818	9.59963	306.46	993.577	643.728	839.41	973.541	274.79	461.897	156.527	662.871	623.749
ENSG00000198369	9.76801	1.37138	175.463	38.2894	59.0686	55.7007	14.1298	105.899	145.699	3.91318	8.2785	250.452
ENSG00000143995	1356.78	1452.29	3707.56	3220.85	2090.31	2632.97	3000.46	2776.2	523.897	4952.13	1313.92	2517.85
ENSG00000230749	73.2601	1.37138	45.6685	9.73459	6.63015	18.9383	14.8363	26.4748	33.0665	0	8.2785	17.1412
ENSG00000197223	0	0	66.0992	28.5548	91.6167	34.5345	28.2595	0	0	420.667	44.3491	7.61831
ENSG00000221823	1841.27	182.393	88.9335	83.7174	90.4112	46.2316	113.745	26.4748	15.4999	23.4791	52.0363	87.6106
ENSG00000203395	222.711	0	0	31.7996	42.7946	14.4822	28.2595	76.6856	1.03333	0	127.725	227.597
ENSG00000115956	2469.35	3756.2	2960.04	4147.58	2518.25	2029.73	3893.46	1203.23	1637.82	704.373	3364.03	2783.54
ENSG00000204923	10.7448	0	258.388	44.7791	13.863	110.287	45.2153	123.245	123.999	0	108.803	78.0877
ENSG00000169621	256.899	1.37138	4.80721	46.077	10.2466	35.0915	36.0309	0	222.165	160.44	33.114	92.372
ENSG00000163219	17.5824	0	1.2018	3.24486	0	6.12708	0	113.203	0	0	13.6004	0
ENSG00000198380	19.536	57.5978	0	10.3836	16.274	8.35511	43.8023	0.912924	0	1.95659	12.4178	0
ENSG00000169599	226.618	0	197.096	25.9589	0	53.4727	26.8466	62.9918	56.833	1.95659	20.6963	31.4255
ENSG00000196975	160.195	79.5398	85.328	134.337	289.316	196.624	120.103	875.495	251.098	322.838	310.444	317.112
ENSG00000087338	58.6081	1.37138	0	38.2894	17.4795	41.2185	147.656	0	0	0	74.5065	125.702
ENSG00000124380	26.3736	0	0	22.0651	16.8768	31.7494	11.3038	7.3034	0	0	28.3834	54.2805
ENSG00000059728	108.425	486.838	3.60541	133.688	44.6029	68.5119	134.233	184.411	151.899	1.95659	30.7487	7.61831
ENSG00000179818	1.9536	8.22825	1.2018	9.08561	32.548	15.0392	4.23893	2.73877	68.1996	1.95659	11.8264	9.52289
ENSG00000169564	230.525	127.538	152.629	120.06	123.562	124.77	175.209	133.287	120.899	639.805	183.901	214.265
ENSG00000116001	754.091	831.053	868.904	522.423	399.015	465.658	305.203	492.066	441.231	3.91318	339.419	135.225
ENSG00000143977	0	112.453	105.759	9.08561	2.41097	18.9383	4.94542	0	0	0	4.73057	2.85687
ENSG00000144043	10.7448	0	0	1.94692	16.8768	5.01307	0	0	70.2662	3.91318	10.6438	13.332
ENSG00000075292	67.3993	2.74275	1.2018	16.8733	0	15.0392	14.8363	0	0	0	9.46114	2.85687
ENSG00000144040	0	0	0	9.08561	35.5617	0	0	0.912924	0	0	34.2966	0
ENSG00000135624	347.741	0	0	3.89383	0	38.9905	0	0	0	0	0.591321	0
ENSG00000116127	0	0	0	22.0651	23.5069	4.45606	1.41298	0.912924	5.16664	0	32.5227	4.76144
ENSG00000204872	463.981	178.279	1434.95	443.897	871.564	533.056	948.107	1489.89	1214.16	3212.72	399.142	1406.53
ENSG00000144034	372.161	0	181.472	28.5548	36.7672	45.6746	79.8332	89.4666	120.899	295.445	36.0706	87.6106
ENSG00000124356	1.9536	0	0	31.1507	9.04112	37.3195	25.4336	0	42.3664	7.82637	0	0
ENSG00000114956	219.78	181.022	479.52	146.668	228.439	183.255	243.032	67.5564	481.53	0	112.942	294.257
ENSG00000187605	59.5849	0	0	0	0	0	21.9011	0	0	0	18.9223	0
ENSG00000163170	58.6081	153.594	0	1.94692	10.2466	2.78504	0	0	0	3.91318	9.46114	0
ENSG00000225439	13.6752	42.5126	25.2379	221.3	34.959	228.93	179.448	146.981	395.764	5.86977	77.4631	52.3759
ENSG00000114978	2627.6	3007.43	5051.18	3320.79	3545.93	2938.77	2965.84	2080.55	2578.15	4607.77	2196.76	2916.86
ENSG00000065911	2.9304	689.802	55.283	183.01	119.343	94.1343	320.746	69.3823	4.13331	1.95659	127.134	101.895
ENSG00000204843	9.76801	282.503	0	31.1507	19.8905	44.5606	52.9866	4.56462	3.09998	1.95659	28.3834	0
ENSG00000239779	84.0049	2.74275	0	37.6404	31.3425	34.5345	28.2595	41.9945	10.3333	0	57.3582	32.3778
ENSG00000257702	0	0	10.8162	7.1387	2.41097	10.0261	16.2492	56.6013	0	0	9.46114	4.76144
ENSG00000115307	997.314	0	12.018	31.7996	103.069	57.3718	81.9527	159.762	0	0	43.7578	67.6125
ENSG00000115317	21.4896	0	24.0361	25.9589	27.7261	44.0036	47.3347	107.725	46.4997	0	56.7669	2.85687
ENSG00000115318	3.90721	1.37138	70.9064	184.308	575.618	124.213	118.69	35.6041	154.999	39.1318	164.979	379.011
ENSG00000115325	0	0	10.8162	91.5051	122.356	108.616	109.506	70.2952	17.5666	0	96.3854	70.4694
ENSG00000159374	41.0257	6.85688	225.939	70.089	110.904	121.985	52.9866	39.2557	207.699	976.339	33.114	202.838
ENSG00000115363	0	0	36.0541	1.29794	0	3.89905	0	59.3401	18.5999	21.5225	15.3744	0
ENSG00000182814	164.103	0	1.2018	20.7671	3.01371	55.1437	61.4645	0	38.2331	0	22.4702	10.4752
ENSG00000163541	2.9304	0	0	12.9794	0	3.34204	8.47786	14.6068	0	0	33.7053	88.5629
ENSG00000034510	2682.3	1954.21	235.553	157.7	247.124	266.25	127.874	1005.13	365.798	1240.48	287.382	574.23
ENSG00000176407	653.48	4.11413	76.9154	147.317	122.356	132.568	121.516	66.6435	28.9332	297.402	140.143	34.2824
ENSG00000152291	69.3529	3582.03	1460.19	868.974	653.974	1170.27	712.14	216.363	156.032	107.613	649.862	261.879
ENSG00000270532	4.88401	0	27.6415	19.4692	1.20548	8.35511	7.77137	4.56462	39.2664	125.222	9.46114	33.3301
ENSG00000115459	0	0	0	10.3836	36.1645	30.0784	21.1947	0	0	0	14.1917	0
ENSG00000168906	2006.35	17.8279	0	49.9709	73.5344	85.7791	0	11.868	192.199	0	0	0
ENSG00000118640	326.252	331.873	682.624	394.575	422.522	309.696	469.815	732.165	650.996	1046.78	580.678	1412.24
ENSG00000168899	131.868	9.59963	275.213	27.2568	69.918	100.261	74.8878	165.239	85.7662	422.624	118.856	80.9446
ENSG00000168894	160.195	23.3134	249.975	92.8031	109.699	105.274	124.342	309.481	398.864	3.91318	208.736	125.702
ENSG00000168883	45.9097	123.424	628.543	343.306	579.837	470.671	637.253	270.226	126.066	1438.09	447.039	462.812
ENSG00000168887	234.432	15.0851	63.6956	288.144	410.467	399.374	190.045	185.324	157.066	158.484	368.393	137.13
ENSG00000115523	15.6288	525.237	0	62.9503	47.0138	81.3231	26.1401	0	79.5662	195.659	44.9404	139.034
ENSG00000132305	482.54	0	0	25.3099	145.261	40.1045	43.0958	2.73877	0	0	3.54793	0
ENSG00000132313	0	0	0	5.84075	15.0685	50.1307	25.4336	0	0	64.5675	2.95661	0
ENSG00000068615	98.6569	0	1.2018	9.73459	4.82193	422.769	250.803	104.073	0	1103.52	0.591321	37.1393
ENSG00000115548	134.799	4.11413	0	49.9709	3.61645	39.5475	120.103	34.6911	0	1.95659	39.0272	4.76144
ENSG00000115561	938.706	1231.49	754.733	916.998	488.22	892.883	601.222	627.179	644.796	1440.05	1191.51	961.812
ENSG00000239305	105.495	60.3405	2.40361	17.5223	22.3014	17.2672	33.9114	0	3.09998	0	23.0615	1.90458
ENSG00000153561	957.265	581.463	319.68	916.349	1153.04	1121.26	807.516	513.976	1136.66	5.86977	823.711	424.721
ENSG00000222041	1741.64	2242.2	3217.23	957.883	1005.98	1192.55	1209.51	2021.21	3130.98	3946.44	860.964	1440.81
ENSG00000234231	0	628.09	0	71.387	165.151	274.605	161.786	7.3034	24.7999	0	186.266	58.0896
ENSG00000229604	525.519	707.63	628.543	130.443	160.329	103.046	216.892	333.217	503.23	1557.45	75.0978	373.297
ENSG00000172086	57.6313	1.37138	0	12.3305	0	5.57007	65.7034	0	0	3.91318	9.46114	5.71373
ENSG00000234028	0	1.37138	0	14.2774	27.1234	30.6354	0	0	82.6662	0	20.1049	72.374
ENSG00000153574	0	0	0	42.8322	33.7535	17.2672	4.94542	84.902	147.766	0	101.707	10.4752
ENSG00000211592	0	0	134.602	20.1181	23.5069	6.68409	38.1504	226.405	65.0996	277.836	15.3744	36.187
ENSG00000174501	0	0	24.0361	7.1387	25.9179	28.4074	2.82595	8.21632	0	0	7.09586	3.80916
ENSG00000084090	13.6752	0	603.305	28.5548	0	15.0392	35.3244	0	0	0	18.9223	0
ENSG00000135956	0	0	545.619	73.9829	42.1919	23.3943	50.1607	0	0	0	37.8446	1.90458
ENSG00000144021	47.8633	0	191.087	5.84075	0	0	0	0	0	1.95659	10.6438	0
ENSG00000144028	447.375	0	73.31	12.9794	0	0	0	2.73877	1.03333	418.711	4.13925	0
ENSG00000163121	267.644	0	0	65.5462	56.6577	0.557007	105.267	0	0	1.95659	50.8536	78.0877
ENSG00000196843	94.7497	4.11413	1.2018	18.1712	83.781	36.2055	19.0752	0	17.5666	0	31.9314	3.80916
ENSG00000114982	77.1673	56.2264	253.581	345.253	274.247	266.25	575.082	18.2585	250.065	538.063	247.172	183.792
ENSG00000158158	6.83761	0	0	3.24486	0	0	30.379	0	0	0	0	97.1335
ENSG00000135940	132.845	512.894	1.2018	70.738	73.5344	86.8932	64.2904	208.147	42.3664	0	59.1321	222.836
ENSG00000115073	4.88401	0	21.6325	5.84075	0	13.3682	34.6179	0	0	0	10.0525	0
ENSG00000183513	0	0	0	9.08561	8.43838	6.12708	29.6725	0	15.4999	0	36.0706	0.952289
ENSG00000135951	18.5592	0	0	12.3305	0	7.2411	0	0	1.03333	878.509	0	0.952289
ENSG00000158411	0	0	12.018	2.59589	37.37	1.11401	0	0	3.09998	0	8.86982	60.9465
ENSG00000115514	31.2576	0	0	2.59589	11.4521	6.68409	11.3038	0	146.732	0	0.591321	90.4675
ENSG00000158417	91.8193	0	0	7.78767	21.6987	7.2411	20.4882	3.6517	0	412.841	14.1917	3.80916
ENSG00000071082	601.71	9.59963	157.436	46.077	42.7946	58.4858	61.4645	102.248	169.466	74.3505	96.9767	112.37
ENSG00000158435	86.9353	0	1.2018	16.2243	0	3.89905	0	0	0	0	0	0
ENSG00000071054	113.309	0	0	92.8031	0	32.3064	0	0	83.6995	3.91318	17.1483	8.5706
ENSG00000135974	0	0	0	5.19178	29.5343	5.01307	12.0103	0	0	0	9.46114	37.1393
ENSG00000115641	748.23	38.3985	1.2018	234.928	163.343	313.038	326.398	617.137	205.632	475.452	609.061	103.799
ENSG00000071051	339.927	71.3115	230.746	737.233	902.906	549.766	513.617	372.473	569.363	54.7846	732.647	402.818
ENSG00000115652	253.968	1605.88	118.979	816.407	1520.72	1427.61	996.855	982.307	476.364	174.137	625.618	509.475
ENSG00000214199	299.878	2.74275	0	0.648972	0	0	0	0.912924	1.03333	0	0.591321	0
ENSG00000198075	0	0	117.777	0	0	27.8504	0	0	0	0	0	0
ENSG00000135968	1.9536	761.113	0	62.9503	94.0276	62.9418	183.687	0	4.13331	0	58.5408	82.8491
ENSG00000169756	11137.5	16437.3	16949	21534.9	22349	18638	24870.5	11881.7	12626.2	9291.85	14454.9	13882.5
ENSG00000186522	0	52.1123	0	0	0	50.6877	43.8023	0	0	0	0	0
ENSG00000256977	34.188	61.7119	43.2649	49.9709	37.9727	46.2316	104.56	33.7782	57.8663	31.3055	21.8789	74.2785
ENSG00000186148	0	6.85688	40.8613	0	18.685	20.0523	42.3893	14.6068	1.03333	11.7395	3.54793	41.9007
ENSG00000175701	71.3065	89.1394	0	13.6284	42.7946	7.2411	14.1298	73.9469	73.3662	221.095	75.0978	79.04
ENSG00000256671	20.5128	26.0561	20.4307	7.1387	12.6576	11.1401	14.8363	29.2136	26.8665	23.4791	10.0525	37.1393
ENSG00000169679	0.976801	0	0	3.89383	17.4795	5.57007	34.6179	0	0	9.78296	0	30.4732
ENSG00000172965	3097.44	851.624	3618.63	1985.21	2565.87	1461.59	1896.21	3814.2	3001.82	5916.73	3361.66	2550.23
ENSG00000153214	4.88401	0	0	54.5137	115.726	25.0653	90.4305	14.6068	0	0	13.6004	24.7595
ENSG00000188177	584.127	94.6249	211.517	203.128	216.987	187.711	221.131	362.431	91.9661	379.579	211.102	188.553
ENSG00000237753	0	0	82.9244	3.89383	7.2329	7.2411	49.4542	24.649	13.4333	0	17.7396	44.7576
ENSG00000144136	138.706	0	0	5.19178	22.3014	11.6972	0.706488	0	0	0	13.6004	0.952289
ENSG00000189223	405.373	389.471	481.923	2.59589	0	43.4466	226.076	0	13.4333	84.1334	0	28.5687
ENSG00000146556	38.0953	1.37138	1.2018	14.2774	8.43838	21.1663	19.7817	7.3034	25.8332	121.309	21.8789	3.80916
ENSG00000236397	172.894	119.31	642.965	163.541	121.151	350.358	392.808	576.055	255.232	68.4807	128.908	187.601
ENSG00000279267	0	0	0	1.29794	0.602741	60.1568	62.8775	10.9551	0	1.95659	0	0
ENSG00000240356	4826.38	229.02	7121.89	45.4281	71.7262	2683.66	3775.47	5983.31	3514.35	76.3071	20.1049	52.3759
ENSG00000144134	0.976801	0	104.557	0.648972	0.602741	83.5511	94.6694	107.725	348.231	0	0	33.3301
ENSG00000227359	111.355	0	0	2.59589	0	12.2542	12.0103	41.9945	8.26662	0	0	0
ENSG00000115084	24.42	0	6.00902	14.2774	0.602741	62.3848	13.4233	0	63.033	0	0	0
ENSG00000228857	0	2.74275	0	10.3836	1.80822	13.3682	2.82595	43.8204	3.09998	0	20.6963	6.66602
ENSG00000115091	7824.18	814.597	46.8703	700.241	899.29	537.512	1337.38	426.336	847.328	37.1752	523.911	565.66
ENSG00000088205	0.976801	0	0	5.84075	7.2329	15.0392	0	0	0	1.95659	2.95661	116.179
ENSG00000125629	177.778	21.942	2.40361	14.9264	6.02741	41.2185	43.8023	0	1.03333	1.95659	46.7144	66.6602
ENSG00000088179	421.001	5.4855	0	8.43664	4.82193	0	0	0	1.03333	0	21.2876	0
ENSG00000144118	2.9304	0	360.541	232.981	309.809	169.887	323.572	23.736	67.1663	0	217.606	116.179
ENSG00000074054	47.8633	0	14.4216	51.9178	10.8493	52.3587	84.7786	3.6517	56.833	3.91318	36.6619	83.8014
ENSG00000236859	0	0	18.0271	22.714	19.2877	42.8896	50.8672	90.3795	0	0	0.591321	59.0419
ENSG00000211460	334.066	0	0	33.0976	19.8905	32.8634	47.3347	0	0	0	57.3582	0
ENSG00000213236	267.644	27.4275	31.2469	29.8527	28.3288	31.7494	36.7374	37.4299	40.2998	5.86977	23.6529	55.2328
ENSG00000136732	57.6313	82.2825	3.60541	33.7466	33.1508	33.4204	28.2595	178.02	1.03333	207.399	393.229	157.128
ENSG00000136717	163.126	0	0	0	0	0	0	0	0	0	0.591321	0
ENSG00000169967	29.304	0	0	42.8322	53.0412	66.2839	72.0618	0.912924	0	0	24.8355	0
ENSG00000072163	0	1.37138	0	2.59589	0	13.3682	0	90.3795	0	0	0	0
ENSG00000136709	842.003	26.0561	0	16.2243	40.9864	29.5214	64.9969	31.9524	0	1.95659	17.7396	0.952289
ENSG00000144233	237.363	1.37138	0	1.94692	59.0686	0	0	0	0	1.95659	8.2785	0
ENSG00000272667	0	4.11413	2.40361	5.19178	5.42467	28.9644	22.6076	9.12924	56.833	313.055	8.86982	41.9007
ENSG00000136731	59.5849	0	0	72.6849	31.9453	61.8278	27.553	0	0	0	44.9404	2.85687
ENSG00000222014	15.6288	20.5706	19.2289	14.9264	17.4795	17.2672	13.4233	8.21632	20.6665	5.86977	14.783	4.76144
ENSG00000196604	1151.65	13.7138	8.41262	9.73459	7.2329	4.45606	7.77137	9.12924	9.29994	3.91318	9.46114	10.4752
ENSG00000152082	0	0	0	8.43664	9.04112	11.1401	2.11947	19.1714	0	170.223	25.4268	57.1373
ENSG00000136710	0.976801	0	252.379	47.375	0	58.4858	22.6076	38.3428	6.19996	1.95659	54.9929	3.80916
ENSG00000072135	3707.94	7117.44	5625.64	8347.08	6201.61	7386.48	8157.82	5807.11	4875.24	3762.53	7717.34	4790.97
ENSG00000196834	763.859	58.9691	20.4307	41.5342	34.3563	20.6093	24.7271	28.3007	26.8665	23.4791	48.4884	37.1393
ENSG00000222038	90.8425	135.766	84.1262	116.166	103.069	65.7269	125.048	94.0312	74.3996	48.9148	150.787	83.8014
ENSG00000152102	8.79121	0	0	37.6404	125.973	45.1176	43.8023	11.868	0	0	36.6619	97.1335
ENSG00000115762	3.90721	1701.88	2.40361	650.27	555.125	1007.63	570.136	264.748	109.533	7.82637	671.741	171.412
ENSG00000188219	194.383	239.991	122.584	189.5	185.644	95.2483	167.438	181.672	108.499	91.9598	234.755	119.988
ENSG00000204434	1402.69	2.74275	2.40361	0	3.01371	0	1.41298	0.912924	0	0	1.77396	0
ENSG00000152127	1.9536	0	4.80721	51.2688	95.2331	100.261	14.1298	11.868	0	1.95659	121.221	44.7576
ENSG00000152128	0.976801	117.938	0	28.5548	62.6851	40.1045	58.6385	79.4244	0	1.95659	30.7487	97.1335
ENSG00000082258	484.493	0	0	3.89383	0	0	0	0	0	1.95659	11.2351	0
ENSG00000115839	2.9304	106.967	1.2018	103.836	69.3152	28.9644	83.3656	110.464	33.0665	0	153.744	53.3282
ENSG00000048991	551.893	0	0	27.9058	36.7672	7.2411	1.41298	7.3034	0	0	26.0181	49.519
ENSG00000144224	174.847	69.9401	701.853	117.464	154.905	136.467	129.287	32.8653	2.06665	105.656	114.716	48.5667
ENSG00000076003	3.90721	1.37138	13.2198	160.296	307.398	430.567	310.148	10.9551	44.4331	9.78296	183.901	18.0935
ENSG00000115866	279.365	109.71	112.97	104.485	209.754	132.011	214.066	203.582	2.06665	9.78296	154.926	10.4752
ENSG00000230037	1582.42	0	4.80721	1.94692	0	3.34204	1.41298	5.47755	2.06665	3.91318	2.36529	1.90458
ENSG00000144228	27.3504	0	0	12.3305	29.5343	32.3064	7.77137	0	16.5332	0	0	0
ENSG00000075884	279.365	28.7989	0	10.3836	0	0	0.706488	25.5619	240.765	0	5.91321	0
ENSG00000121964	447.375	297.588	411.017	373.159	292.33	554.222	329.93	394.383	366.831	113.482	321.088	412.341
ENSG00000169554	2221.25	249.59	241.563	1266.79	966.797	1440.42	1414.39	643.612	758.462	88.0466	1194.47	974.192
ENSG00000238057	9.76801	19.1993	3.60541	16.8733	24.1097	10.0261	16.2492	15.5197	40.2998	0	9.46114	28.5687
ENSG00000121989	48.8401	0	6.00902	11.0325	4.82193	6.12708	14.8363	68.4693	0	453.929	4.13925	21.9026
ENSG00000115947	26.3736	0	28.8433	20.7671	0	76.867	22.6076	6.39047	17.5666	1.95659	69.1846	13.332
ENSG00000204406	424.909	161.822	50.4757	164.839	256.165	202.751	154.721	440.942	101.266	426.537	184.492	257.118
ENSG00000135999	553.846	0	1.2018	1.29794	44.0001	16.1532	13.4233	0	14.4666	1.95659	0	0
ENSG00000168288	4.88401	5.4855	13.2198	16.8733	65.0961	31.1924	30.379	0	0	0	33.7053	54.2805
ENSG00000123609	114.286	112.453	0	43.4812	148.274	46.7886	175.209	0	263.498	1.95659	66.8193	64.7556
ENSG00000080345	1.9536	1.37138	1.2018	20.1181	3.01371	60.1568	4.94542	5.47755	1.03333	0	13.6004	58.0896
ENSG00000162980	62.5153	13.7138	58.8884	84.3664	53.644	71.2969	71.3553	14.6068	255.232	13.6961	46.1231	41.9007
ENSG00000196504	668.132	63.0833	141.813	30.5017	18.0822	49.5737	59.345	0	53.733	0	17.1483	2.85687
ENSG00000177917	45.9097	1.37138	331.698	189.5	130.795	83.5511	189.339	94.0312	351.331	0	139.552	242.834
ENSG00000153234	124.054	0	0	1.29794	0	0	1.41298	0	0	1.95659	5.91321	0
ENSG00000115159	300.855	637.689	28.8433	681.421	410.467	166.545	489.596	471.069	158.099	7.82637	345.332	199.028
ENSG00000115170	164.103	16.4565	283.626	184.308	224.823	192.725	229.609	71.2081	3.09998	7.82637	192.179	141.891
ENSG00000271320	0	0	96.1443	10.3836	0	5.57007	9.89084	28.3007	0	254.357	2.36529	0
ENSG00000153237	0	298.96	0	10.3836	15.0685	28.9644	86.8981	0	0	448.059	46.7144	98.0858
ENSG00000144283	56.6545	0	2.40361	42.8322	36.7672	30.0784	38.1504	251.967	0	0	47.897	0
ENSG00000196151	0	0	0	3.89383	36.1645	18.9383	0	51.1238	0	0	2.36529	0
ENSG00000123636	240.293	0	2.40361	20.1181	36.1645	5.01307	31.0855	0.912924	4.13331	0	0	0.952289
ENSG00000224152	0	308.559	0	20.1181	18.0822	13.9252	21.1947	17.3456	0	0	16.557	22.8549
ENSG00000136536	220.757	0	0	57.7585	21.6987	40.1045	40.9763	0	0	0	1.18264	0.952289
ENSG00000153250	939.683	0	1.2018	33.7466	114.521	7.7981	19.7817	0	1.03333	1.95659	81.011	45.7099
ENSG00000136560	243.224	0	60.0902	54.5137	15.0685	25.0653	67.1164	125.071	56.833	0	91.6548	99.0381
ENSG00000115233	1682.05	0	1.2018	3.89383	0	0	0	0	2.06665	0	1.77396	0
ENSG00000115271	0.976801	0	0	31.1507	12.0548	17.8242	19.0752	0.912924	1.03333	5.86977	27.2008	71.4217
ENSG00000115290	794.14	800.883	1168.15	1247.32	1227.78	1360.77	1598.78	1242.49	231.465	43.045	472.466	601.847
ENSG00000082438	0	0	0	11.6815	0.602741	8.35511	0	58.4272	0	1.95659	0.591321	22.8549
ENSG00000163092	30.2808	0	7.21082	29.8527	37.9727	67.3979	40.9763	31.9524	27.8998	0	34.2966	26.6641
ENSG00000198648	59.5849	21.942	1.2018	5.19178	11.4521	2.22803	38.8569	24.649	18.5999	0	19.5136	0
ENSG00000152254	0	1.37138	225.939	1.94692	0	0	0	0	0	0	6.50454	1.90458
ENSG00000138398	132.845	0	0	1.29794	13.2603	5.01307	30.379	0	0	0	8.2785	16.1889
ENSG00000138382	122.1	0	0	16.2243	0	15.0392	23.3141	0	25.8332	0	10.6438	0
ENSG00000144357	59.5849	0	0	9.08561	15.0685	6.68409	2.82595	0	0	1.95659	1.18264	11.4275
ENSG00000071909	79.1209	1.37138	0	72.6849	9.04112	25.6223	0	73.034	0	3.91318	0.591321	38.0916
ENSG00000128692	140.659	0	0	0	2.41097	5.57007	4.94542	0	6.19996	19.5659	1.18264	0.952289
ENSG00000115806	6.83761	0	0	10.3836	29.5343	12.2542	0	95.8571	50.633	5.86977	28.9748	32.3778
ENSG00000198586	2084.49	4648.96	5624.44	5653.85	5328.84	6344.87	5220.95	2746.99	4896.94	3921.01	3015.74	3535.85
ENSG00000115827	91.8193	0	0	0	15.6713	1.11401	0	0	0	0	0	0
ENSG00000233762	242.247	6.85688	1.2018	1.29794	5.42467	2.78504	2.82595	20.0843	9.29994	7.82637	2.95661	4.76144
ENSG00000071967	0	0	0	20.7671	0	0	0	83.989	0	0	0.591321	0
ENSG00000077380	289.133	115.196	63.6956	98.6438	113.315	99.7043	141.298	52.0367	87.8328	0	78.0544	63.8034
ENSG00000128708	429.793	682.945	564.848	360.18	237.48	394.918	522.095	314.046	723.329	0	235.937	308.542
ENSG00000091409	118.193	613.005	259.59	83.7174	61.4796	104.16	150.482	64.8176	116.766	1.95659	82.785	412.341
ENSG00000232788	649.573	119.31	1231.85	303.07	468.33	430.01	401.285	722.123	251.098	138.918	147.83	441.862
ENSG00000225205	1288.4	182.393	2255.79	747.616	952.934	943.571	750.291	1085.47	858.695	496.974	443.491	1437.96
ENSG00000152256	500.122	35.6558	271.608	846.26	858.304	799.863	615.351	697.474	529.063	93.9164	160.839	972.287
ENSG00000172845	3211.72	0	0	48.6729	16.8768	35.0915	74.8878	0	22.7332	0	213.467	4.76144
ENSG00000138430	194.383	0	0	8.43664	66.9043	9.46913	0	0	3.09998	0	1.77396	0
ENSG00000138433	131.868	1.37138	1.2018	18.1712	60.2741	60.1568	35.3244	0	36.1664	46.9582	29.5661	79.9923
ENSG00000144306	0.976801	447.068	0	142.125	112.713	60.1568	52.9866	0	44.4331	1.95659	21.2876	40.9484
ENSG00000163328	144.567	0	0	12.3305	0	13.3682	52.9866	10.9551	0	0	47.897	0
ENSG00000115935	1026.62	2057.06	819.63	2564.74	1846.8	2205.19	2317.99	1003.3	1907.52	3375.12	2195.58	1562.71
ENSG00000235655	2329.67	1863.7	4409.42	1195.41	2246.42	1782.42	1472.32	4271.57	3850.18	3672.52	653.41	2943.53
ENSG00000115966	515.751	1.37138	175.463	129.146	75.9454	74.082	69.9424	0.912924	329.631	0	112.942	184.744
ENSG00000154518	2619.78	0	159.84	36.3425	0	44.5606	62.171	0	2.06665	0	47.3057	24.7595
ENSG00000144320	28.3272	0	1.2018	3.89383	0	17.8242	0	0	0	0	26.6095	9.52289
ENSG00000218175	25.3968	34.2844	20.4307	7.78767	11.4521	1.67102	4.23893	13.6939	13.4333	1.95659	9.46114	24.7595
ENSG00000128654	171.917	0	0	3.24486	0	0	0	0	0	1.95659	0	0
ENSG00000170144	4276.44	200.221	63.6956	193.394	210.357	92.4632	92.55	232.796	234.565	320.881	121.812	97.1335
ENSG00000116044	179.731	1.37138	70.9064	181.063	170.576	138.695	288.247	406.251	359.598	0	221.154	103.799
ENSG00000222043	0	0	13.2198	6.48972	6.63015	7.7981	8.47786	35.6041	0	0	1.77396	22.8549
ENSG00000229941	0	0	38.4577	9.73459	24.7124	13.3682	21.9011	0	20.6665	0	21.8789	83.8014
ENSG00000155636	2.9304	0	0	1.94692	37.9727	16.7102	0	20.9973	0	0	6.50454	0
ENSG00000079156	0	0	0	29.2038	12.6576	2.78504	69.9424	0	3.09998	0	30.1574	0.952289
ENSG00000180228	11.7216	0	0	7.78767	24.1097	11.1401	16.2492	2.73877	0	0	9.46114	91.4197
ENSG00000237298	1.9536	0	0	12.3305	29.5343	8.35511	7.77137	40.1687	9.29994	1.95659	19.5136	32.3778
ENSG00000187231	0	333.244	311.267	223.247	407.453	392.69	201.349	131.461	41.3331	678.937	70.3673	34.2824
ENSG00000226564	3190.23	5123.46	4279.62	2134.47	2711.13	1960.67	1708.29	5514.98	2919.15	4956.05	3233.94	1865.53
ENSG00000170035	2354.09	1382.35	2624.74	1506.26	1752.17	1651.53	1739.37	2190.11	1198.66	2279.43	1035.4	1402.72
ENSG00000260742	0	0	0	16.2243	9.04112	21.7233	58.6385	0	52.6997	0	37.8446	0
ENSG00000138434	9.76801	4.11413	1002.3	573.043	616.604	641.116	593.45	482.937	337.898	7.82637	542.242	166.651
ENSG00000077232	73.2601	0	0	11.0325	0	47.3456	0	0	0	0	0.591321	0
ENSG00000061676	635.898	0	93.7407	165.488	285.699	142.594	156.134	3.6517	7.23329	0	84.559	59.9942
ENSG00000162999	6.83761	0	28.8433	26.6079	32.548	28.9644	35.3244	29.2136	0	0	105.255	43.8053
ENSG00000163002	4.88401	0	16.8252	0	0	0	0	106.812	0	0	0	0
ENSG00000065548	379.976	0	0	13.6284	0	0	12.7168	0	1.03333	0	12.4178	59.0419
ENSG00000003436	363.37	769.341	1499.85	1416.71	1094.58	921.847	766.54	637.221	756.395	2103.34	688.298	1096.08
ENSG00000138449	7048.6	3713.68	5170.16	7357.4	7794.05	12675.3	5458.33	3638	2994.58	2293.12	7621.54	2875.91
ENSG00000128699	23.4432	1.37138	1.2018	70.089	17.4795	82.4371	18.3687	134.2	55.7997	0	107.029	142.843
ENSG00000187699	6640.3	8362.65	10923.2	14541.5	11487.6	8441.45	12646.1	11302	7655.92	13246.1	5174.06	8952.47
ENSG00000204253	101.587	4.11413	16.8252	8.43664	9.64386	9.46913	9.89084	10.0422	9.29994	0	14.783	7.61831
ENSG00000198130	36.1417	106.967	79.319	15.5753	23.5069	21.7233	16.2492	40.1687	13.4333	3.91318	15.3744	43.8053
ENSG00000151689	0	0	0	7.1387	0	0	0	0	0	596.76	0	0
ENSG00000151690	12.6984	0	45.6685	135.635	116.932	159.304	132.113	171.63	267.632	0	11.2351	15.2366
ENSG00000272979	0	623.976	130.997	274.515	127.178	93.5772	113.038	176.194	214.932	142.831	93.4288	196.172
ENSG00000138386	2.9304	68.5688	0	27.9058	2.41097	6.68409	7.77137	0	0	0	36.6619	7.61831
ENSG00000115419	284.249	1.37138	0	21.4161	56.6577	17.2672	14.1298	0	0	0	5.91321	70.4694
ENSG00000115415	7.81441	677.459	0	27.9058	40.3837	2.78504	66.4099	6.39047	0	0	34.2966	0.952289
ENSG00000173559	61.5385	0	0	9.08561	32.548	1.11401	2.11947	0	162.232	1.95659	19.5136	7.61831
ENSG00000168497	44015.6	56037.1	56844.1	69937.2	42070.7	47966.1	52150.1	48567.6	41761.9	38855.9	52356.2	48392.5
ENSG00000233766	0	0	296.845	18.8202	0	3.89905	11.3038	0	0	0	0	0
ENSG00000196950	12.6984	83.6539	0	0	15.0685	6.12708	0	0	0	0	7.68718	25.7118
ENSG00000118997	0	383.985	0	3.89383	0	17.8242	19.7817	0	0	295.445	56.1755	0
ENSG00000229056	0	903.736	6.00902	49.9709	132.603	173.229	20.4882	90.3795	298.632	289.576	52.0363	112.37
ENSG00000115524	5008.06	2.74275	30.0451	177.169	226.631	89.6782	106.68	356.953	10.3333	0	109.394	6.66602
ENSG00000115520	17.5824	0	0	60.3544	126.576	74.082	92.55	335.043	16.5332	0	18.331	14.2843
ENSG00000144381	82.0513	0	0	12.9794	0	33.4204	0	0	1.03333	0	18.9223	0
ENSG00000115540	235.409	0	402.604	103.187	105.48	75.196	214.066	1.82585	175.666	0	54.4016	131.416
ENSG00000115896	0	0	74.5118	111.623	104.877	64.0559	130.7	131.461	41.3331	0	77.4631	199.028
ENSG00000236653	0	0	0	44.7791	3.01371	2.78504	8.47786	52.9496	44.4331	1.95659	21.2876	9.52289
ENSG00000178074	0	17.8279	405.008	72.6849	20.4932	2.78504	26.1401	246.49	24.7999	3.91318	92.2462	12.3798
ENSG00000155729	288.156	1.37138	4.80721	95.3989	18.0822	113.073	52.2801	138.765	161.199	0	79.2371	166.651
ENSG00000082153	1661.54	10.971	10.8162	160.296	177.206	190.497	129.287	132.374	104.366	3.91318	135.413	7.61831
ENSG00000013441	322.344	0	0	2.59589	43.3974	24.5083	35.3244	0	218.032	0	51.445	18.0935
ENSG00000240344	133.822	39.7699	0	8.43664	25.3151	12.8112	2.11947	0.912924	0	0	3.54793	24.7595
ENSG00000155744	28.3272	1.37138	4.80721	54.5137	68.1098	71.854	4.94542	0	54.7663	7.82637	44.9404	19.9981
ENSG00000119013	288.156	20.5706	98.5479	166.137	156.11	121.428	170.264	311.307	493.93	0	105.255	336.158
ENSG00000003402	252.015	456.668	346.119	286.846	528.001	458.417	293.899	569.665	794.629	281.749	574.764	448.528
ENSG00000155749	0	0	3.60541	0.648972	1.20548	3.34204	9.89084	55.6884	0	90.0032	7.68718	0
ENSG00000115993	0	47.9981	55.283	195.341	94.0276	240.627	292.486	5.47755	88.8661	3.91318	102.299	199.028
ENSG00000082146	282.296	54.855	1.2018	227.789	400.22	390.462	147.656	429.987	1.03333	0	655.184	357.108
ENSG00000223825	49.8169	4.11413	9.61443	9.08561	22.3014	27.8504	15.5427	31.0394	13.4333	41.0884	14.783	29.521
ENSG00000116030	868.376	405.927	150.225	133.688	118.74	190.497	115.158	180.759	156.032	1.95659	138.369	212.36
ENSG00000055044	303.785	1.37138	0	2.59589	0.602741	16.1532	2.11947	20.0843	0	86.09	13.6004	1.90458
ENSG00000204217	23.4432	1.37138	1.2018	36.9914	31.3425	7.7981	14.8363	20.0843	0	0	6.50454	0
ENSG00000138442	51.7705	0	3.60541	4.54281	0	41.2185	0	0	0	0	0	0
ENSG00000138380	0	0	0	20.1181	0.602741	16.7102	0	0	0	1.95659	72.1412	0.952289
ENSG00000119004	10.7448	0	0	7.78767	0	27.2934	0.706488	27.3877	0	1.95659	11.2351	3.80916
ENSG00000138443	206.105	30.1703	1.2018	354.988	311.617	381.55	243.739	288.484	125.033	1.95659	198.093	432.339
ENSG00000178562	0	0	18.0271	19.4692	53.0412	34.5345	21.1947	200.843	11.3666	0	76.8718	9.52289
ENSG00000116117	0	0	0	165.488	44.0001	80.2091	65.7034	22.8231	0	0	4.13925	4.76144
ENSG00000114933	228.572	0	1.2018	4.54281	0	8.91212	0	0	0	1.95659	7.68718	0.952289
ENSG00000023228	372.161	0	1.2018	25.3099	0	24.5083	24.0206	0	0	0	0.591321	0
ENSG00000114942	4.88401	359.3	0	39.5873	37.37	11.1401	4.23893	20.9973	12.3999	31.3055	31.34	82.8491
ENSG00000183671	0	0	0	24.661	3.61645	25.6223	1.41298	3.6517	1.03333	0	27.7921	3.80916
ENSG00000232125	1196.58	884.537	907.362	130.443	480.385	186.597	681.055	1346.56	1061.23	1023.3	146.648	335.206
ENSG00000118263	258.852	13.7138	19.2289	75.2808	24.7124	58.4858	33.205	0	251.098	0	52.0363	42.853
ENSG00000229647	0	283.875	133.4	98.6438	195.891	90.2352	177.329	230.97	175.666	0	208.145	223.788
ENSG00000118260	769.719	0	200.701	83.7174	84.9865	110.844	62.171	90.3795	17.5666	0	86.3329	0
ENSG00000178385	49.8169	5.4855	111.768	12.9794	8.43838	13.9252	7.06488	37.4299	0	0	15.3744	19.9981
ENSG00000138413	1.9536	0	0	14.2774	0	63.4988	40.9763	0	0	0	0	0
ENSG00000115020	43.9561	0	0	44.7791	106.685	31.7494	0	0	1.03333	0	18.9223	0
ENSG00000078018	0	0	0	24.012	10.8493	18.3812	0	0	0	0	30.1574	0
ENSG00000197713	13.6752	0	0	26.6079	0	2.78504	0	0	0	0	8.86982	110.466
ENSG00000144445	18.5592	0	0	0	19.8905	7.7981	1.41298	0	69.2329	0	0	2.85687
ENSG00000030419	173.871	0	0	0	0	0	0.706488	0	0	7.82637	0.591321	0
ENSG00000138376	320.391	69.9401	146.62	58.4075	47.6166	76.867	177.329	83.989	18.5999	9.78296	82.785	45.7099
ENSG00000115425	0	0	0	6.48972	7.83564	19.4953	16.9557	0	0	0	65.0454	48.5667
ENSG00000079246	499.146	202.964	34.8523	129.146	51.233	89.1212	68.5294	54.7755	5.16664	334.577	110.577	3.80916
ENSG00000232485	0	0	96.1443	7.1387	30.1371	12.2542	22.6076	11.868	0	0	15.3744	1.90458
ENSG00000197756	2011.23	207.078	164.647	59.0565	65.0961	46.2316	56.5191	300.352	144.666	25.4357	88.1069	55.2328
ENSG00000115457	6.83761	4.11413	63.6956	8.43664	51.8358	109.73	0	0.912924	2.06665	0	2.36529	59.0419
ENSG00000079308	383.883	194.735	360.541	755.404	455.07	664.51	617.471	497.544	149.832	23.4791	426.343	735.167
ENSG00000229754	15071.1	10500.6	8469.11	13135.2	9238.22	9138.26	15632.5	15897.7	11251.9	7759.84	12392.9	7598.31
ENSG00000180871	16.6056	19.1993	6.00902	29.2038	18.685	6.68409	7.06488	22.8231	11.3666	9.78296	21.2876	15.2366
ENSG00000163466	9263.98	927.05	3040.56	3377.25	4006.42	3828.87	4012.15	3388.78	4748.14	6323.7	3320.86	5056.65
ENSG00000127837	169.963	0	0	11.0325	0	1.11401	34.6179	0	0	0	0.591321	0.952289
ENSG00000127838	338.95	186.507	747.522	436.758	220.603	296.328	596.983	143.329	319.298	610.456	650.454	316.16
ENSG00000135926	944.567	138.509	925.389	2810.7	1787.13	2202.41	2997.63	1278.09	1521.06	68.4807	2316.21	1904.58
ENSG00000018280	98.6569	2.74275	130.997	18.1712	12.6576	11.6972	38.8569	35.6041	41.3331	0	54.9929	38.0916
ENSG00000144579	197.314	23.3134	4.80721	154.455	250.138	110.287	92.55	96.77	160.166	21.5225	167.935	74.2785
ENSG00000127831	42.9793	98.739	642.965	692.454	311.015	769.227	645.024	140.59	209.765	13.6961	640.401	74.2785
ENSG00000135913	3.90721	0	1.2018	59.0565	125.973	56.8148	2.11947	0	0	0	0	145.7
ENSG00000144580	169.963	0	1.2018	5.84075	18.0822	17.2672	0	0	56.833	1215.04	2.36529	1.90458
ENSG00000115556	0	91.8821	25.2379	63.5993	30.7398	46.2316	40.2698	106.812	268.665	56.7411	77.4631	58.0896
ENSG00000115649	235.409	0	276.415	76.5787	163.946	91.3492	133.526	55.6884	23.7665	348.273	243.624	65.7079
ENSG00000144567	23.4432	37.0271	193.49	87.6113	126.576	53.4727	6.3584	0	6.19996	1.95659	82.785	49.519
ENSG00000158552	384.86	390.842	805.208	218.055	264.001	305.24	351.125	418.119	614.83	103.699	529.824	196.172
ENSG00000198925	85.9585	1.37138	2.40361	187.553	179.014	183.812	379.384	84.902	125.033	0	392.637	186.649
ENSG00000115661	45.9097	0	0	4.54281	8.43838	26.7364	24.7271	69.3823	0	1.95659	60.3148	0
ENSG00000127824	7894.51	14247.2	11367.9	13140.4	11711.9	10492.9	12425.7	10581.7	9201.78	14750.7	10889.8	9875.24
ENSG00000243910	21.4896	47.9981	30.0451	24.661	31.9453	14.4822	37.4439	25.5619	19.6332	62.6109	28.9748	33.3301
ENSG00000135924	0	1.37138	1.2018	38.9383	59.6714	56.2577	54.3996	89.4666	131.233	0	80.4197	22.8549
ENSG00000054356	339.927	5.4855	228.343	123.305	201.316	233.386	158.96	324.088	274.865	0	346.514	274.259
ENSG00000144591	2.9304	0	0	13.6284	9.04112	3.89905	1.41298	0	91.9661	0	8.86982	46.6622
ENSG00000085449	6.83761	1378.23	0	131.741	69.918	172.672	139.885	47.4721	39.2664	0	244.807	253.309
ENSG00000135900	0	79.5398	0	0	0	7.7981	0.706488	79.4244	0	0	0	0
ENSG00000135919	128.938	0	44.4667	140.178	125.973	87.4502	150.482	89.4666	1.03333	3.91318	171.483	0
ENSG00000036257	860.562	0	22.8343	0	18.0822	26.7364	0	92.2054	0	1.95659	11.8264	71.4217
ENSG00000169047	13.6752	0	25.2379	24.012	38.5754	25.6223	17.6622	0	5.16664	0	14.1917	0.952289
ENSG00000144468	65.4457	431.983	2.40361	419.885	185.042	343.674	322.159	158.849	174.632	0	214.058	28.5687
ENSG00000168958	1089.13	61.7119	924.187	780.065	737.153	894.554	992.616	314.046	849.395	156.527	790.597	1055.14
ENSG00000173744	126.007	0	0	16.2243	0.602741	26.7364	44.5088	24.649	0	17.6093	111.168	0.952289
ENSG00000153827	945.544	13.7138	0	210.267	109.699	106.945	127.168	24.649	231.465	1.95659	296.843	30.4732
ENSG00000067066	41.0257	56.2264	76.9154	25.9589	157.315	36.7625	11.3038	38.3428	68.1996	152.614	93.4288	156.175
ENSG00000135932	231.502	12.3424	52.8794	323.188	386.96	242.298	372.319	146.981	146.732	1.95659	140.143	399.009
ENSG00000135898	6.83761	592.434	26.4397	299.176	162.137	187.711	176.622	69.3823	221.132	105.656	168.527	258.07
ENSG00000283164	241.27	0	97.3461	42.1832	47.6166	57.9288	29.6725	42.9074	78.5329	0	89.8809	213.313
ENSG00000173692	1178.02	0	20.4307	62.3014	0.602741	36.2055	39.5634	0	0	0	45.5318	1.90458
ENSG00000115053	47.8633	0	0	9.08561	42.1919	28.9644	0	0	0	0	26.0181	1.90458
ENSG00000187514	11058.4	17046.2	14349.5	7437.22	8416.68	9884.1	9535.47	13619	10424.2	19186.3	13814.5	8831.53
ENSG00000156973	108.425	0	0	24.012	22.9042	42.8896	24.0206	0	108.499	0	24.2442	59.9942
ENSG00000144524	139.683	0	0	18.8202	7.2329	40.6615	0	0	2.06665	0	30.1574	0
ENSG00000135930	642.735	0	0	13.6284	0	20.6093	0	0	0	0	54.9929	11.4275
ENSG00000204120	142.613	0	0	6.48972	1.80822	8.91212	0	0.912924	13.4333	1.95659	44.3491	0
ENSG00000077044	48.8401	517.008	189.885	151.86	394.796	519.688	381.504	403.513	443.297	0	499.075	359.013
ENSG00000123485	0	693.916	0	18.8202	63.8906	0	23.3141	0	0	0	37.2533	53.3282
ENSG00000198612	9.76801	0	42.0631	112.921	88.0002	67.9549	150.482	5.47755	0	0	63.2714	19.0458
ENSG00000163359	32.2344	46.6268	50.4757	36.9914	16.8768	21.7233	67.1164	31.9524	60.9663	93.9164	36.6619	33.3301
ENSG00000222022	0	0	0	12.9794	31.3425	7.7981	0.706488	0	210.799	0	30.7487	41.9007
ENSG00000222032	0	0	0	7.78767	10.2466	2.22803	3.53244	0	94.0328	0	15.9657	25.7118
ENSG00000124831	38.0953	311.302	308.864	864.431	713.646	1021.55	669.045	458.288	209.765	1072.21	413.334	323.778
ENSG00000132329	0	0	200.701	73.3339	118.74	173.229	132.82	22.8231	55.7997	0	63.8627	240.929
ENSG00000184182	1183.88	204.335	1710.17	1203.84	1636.44	1947.3	2302.45	2539.76	2142.09	2588.57	1206.3	2167.41
ENSG00000132323	97.6801	0	0	0	0	0	0	0	67.1663	3.91318	2.36529	0
ENSG00000130414	3.90721	0	0	29.2038	51.8358	10.5831	49.4542	104.986	1.03333	0	11.8264	5.71373
ENSG00000172428	313.553	15.0851	64.8974	77.2277	75.9454	60.7138	79.1267	184.411	117.799	268.053	66.228	150.462
ENSG00000144504	0	0	6.00902	35.6935	35.5617	10.5831	37.4439	0	0	0	28.3834	8.5706
ENSG00000188542	0	0	56.4848	94.75	116.932	111.401	79.1267	22.8231	0	80.2202	80.4197	164.746
ENSG00000142327	11.7216	4.11413	0	48.024	61.4796	30.6354	16.9557	41.9945	0	0	53.8103	17.1412
ENSG00000122085	165.079	444.326	496.345	233.63	109.699	289.644	409.763	195.366	160.166	1.95659	256.634	260.927
ENSG00000115685	1.9536	0	0	7.78767	36.7672	10.0261	19.0752	0	0	0	40.8012	0
ENSG00000115677	75.2137	1.37138	12.018	75.9298	107.891	88.5642	117.277	141.503	0	0	117.082	29.521
ENSG00000168385	1002.2	911.964	1586.38	5574.02	2461.6	5178.5	3290.12	1837.72	1529.32	1731.58	2154.18	1560.8
ENSG00000115694	315.507	0	0	11.0325	3.61645	0	0.706488	0	0	0	2.36529	0
ENSG00000168397	1.9536	0	149.024	17.5223	0	11.6972	16.2492	0	0	0	17.1483	87.6106
ENSG00000168395	120.147	0	3.60541	59.0565	74.7399	36.2055	37.4439	0	30.9998	0	118.264	133.32
ENSG00000220804	0	0	3.60541	31.7996	72.329	95.8053	132.113	17.3456	1.03333	0	82.785	28.5687
ENSG00000237990	0	0	2.40361	84.3664	0	31.7494	0	0	199.432	0	0	0
ENSG00000072756	465.934	0	62.4938	215.459	62.6851	80.2091	98.2019	220.928	63.033	142.831	137.187	109.513
ENSG00000113851	650.55	1524.97	1052.78	1582.19	1098.8	1061.1	1951.32	683.78	1249.29	3.91318	1067.93	1350.35
ENSG00000144455	0	0	0	16.2243	0	81.3231	98.2019	0	0	0	1.77396	0
ENSG00000231249	0	0	0	3.24486	33.1508	3.89905	30.379	0	23.7665	0	5.91321	0
ENSG00000150995	42.9793	1.37138	460.291	80.4726	47.0138	130.34	117.277	0	0	0	15.3744	195.219
ENSG00000134108	589.988	90.5108	812.419	682.07	801.646	627.747	1152.99	599.791	171.532	21.5225	559.39	275.212
ENSG00000134109	29.304	0	46.8703	33.0976	7.83564	3.89905	111.625	0	73.3662	0	1.18264	31.4255
ENSG00000071282	0	0	181.472	7.78767	0	6.68409	0	0	0	1.95659	13.0091	0
ENSG00000180914	1.9536	1.37138	12.018	100.591	57.8632	162.646	89.0175	118.68	0	0	166.161	30.4732
ENSG00000070950	0	663.746	1.2018	20.1181	42.7946	8.91212	10.5973	0.912924	0	0	20.1049	0
ENSG00000206573	423.932	519.751	418.228	278.409	412.878	257.337	310.148	860.888	419.531	581.108	254.86	326.635
ENSG00000168137	464.957	1.37138	2.40361	13.6284	12.6576	32.3064	2.82595	3.6517	1.03333	0	28.3834	1.90458
ENSG00000163719	294.017	0	0	31.7996	22.3014	25.6223	91.8435	72.121	3.09998	1.95659	41.9838	2.85687
ENSG00000156983	373.138	0	0	0	0	0	0	0	0	0	2.95661	0
ENSG00000134072	148.474	0	0	1.94692	0	0	0	0	0	0	17.1483	0
ENSG00000171148	131.868	54.855	389.384	429.62	208.548	461.202	348.299	434.552	993.027	0	604.922	411.389
ENSG00000241553	746.276	1419.37	971.057	706.082	681.098	1041.05	799.745	985.958	1191.43	1672.89	1000.52	930.386
ENSG00000171135	81.0745	1.37138	0	0	0	0	0	0	0	0	0	39.9961
ENSG00000163703	2.9304	0	1.2018	18.1712	75.3427	45.6746	0	0	1.03333	0	100.525	36.187
ENSG00000163704	0	0	0	19.4692	32.548	18.3812	31.792	0	0	0	5.91321	158.08
ENSG00000269982	0	0	835.253	16.2243	5.42467	2.78504	21.1947	0	42.3664	1.95659	29.5661	3.80916
ENSG00000125037	6821.98	10205.8	15910.7	6280.76	6692.24	4944	7776.32	7253.18	14649.5	16697.6	3162.98	11027.5
ENSG00000206567	0	0	20.4307	27.2568	66.3015	7.2411	72.0618	38.3428	0	1.95659	4.13925	32.3778
ENSG00000186162	1280.59	451.182	685.028	575.639	287.508	448.948	382.21	454.636	1506.59	1277.65	614.383	815.159
ENSG00000254999	7572.16	2432.82	6845.47	3441.5	3450.09	3253.48	3105.02	5364.34	8264.55	8861.4	3371.12	5873.72
ENSG00000134086	0	442.954	2.40361	29.2038	75.3427	67.3979	40.2698	113.203	5.16664	0	69.7759	4.76144
ENSG00000134070	0.976801	8.22825	0	33.7466	0.602741	24.5083	2.11947	0	1.03333	0	8.2785	18.0935
ENSG00000157014	0	0	0	11.0325	25.3151	13.3682	7.06488	0	0	0	17.7396	0
ENSG00000157020	3.90721	0	0	12.9794	0	11.6972	0	0	120.899	0	0	0
ENSG00000197548	0.976801	421.012	0	14.9264	0.602741	0.557007	3.53244	0	0	0	1.77396	0.952289
ENSG00000144560	461.05	5.4855	249.975	180.414	138.63	241.184	126.461	264.748	21.6999	46.9582	227.067	98.0858
ENSG00000132155	314.53	0	38.4577	119.411	104.274	173.229	28.2595	167.065	2.06665	0	92.8375	185.696
ENSG00000088726	4425.89	3424.32	6387.59	3801.03	5013.6	4414.28	4667.06	3997.7	6769.33	3159.89	3248.72	5994.66
ENSG00000144713	122.1	190.621	54.0812	12.3305	16.8768	22.2803	8.47786	174.369	76.4662	0	36.6619	37.1393
ENSG00000170860	163.126	57.5978	129.795	41.5342	45.2056	17.2672	64.2904	41.0816	307.931	0	48.4884	49.519
ENSG00000131389	384.86	38.3985	7.21082	284.899	272.439	162.646	244.445	70.2952	257.298	3.91318	280.878	239.977
ENSG00000225733	1203.42	181.022	62.4938	1092.22	560.549	872.274	1003.21	1006.96	395.764	3.91318	852.094	592.324
ENSG00000177463	25.3968	0	0	20.7671	9.64386	12.2542	9.18435	0	1.03333	3.91318	31.9314	0
ENSG00000131375	111.355	0	0	10.3836	0	4.45606	0	4.56462	0	0	1.18264	0
ENSG00000131370	0	1.37138	48.0721	110.974	29.5343	16.7102	17.6622	1.82585	28.9332	0	26.6095	2.85687
ENSG00000144597	51.7705	1069.67	18.0271	53.2157	19.2877	28.9644	15.5427	32.8653	0	406.971	40.2099	27.6164
ENSG00000206560	1082.3	2244.94	2333.9	2181.85	1357.98	1792.45	2664.17	849.02	2426.25	1504.62	965.628	659.936
ENSG00000263740	230.525	209.82	347.321	55.8116	104.877	59.5998	79.8332	292.136	481.53	772.854	175.622	480.906
ENSG00000154813	0	0	1.2018	48.6729	7.83564	66.8409	36.7374	0	53.733	1248.31	31.9314	21.9026
ENSG00000154822	81.0745	0	0	0.648972	0	3.34204	0	0	0	0	32.5227	0
ENSG00000131374	9.76801	900.993	838.859	100.591	3.61645	49.0167	19.7817	0.912924	0	0	52.6276	278.068
ENSG00000182568	792.186	218.049	0	55.1627	104.274	94.1343	110.919	7.3034	142.599	54.7846	173.849	301.876
ENSG00000163576	71.3065	6.85688	12.018	5.19178	0	2.22803	4.23893	0.912924	11.3666	109.569	3.54793	29.521
ENSG00000144566	181.685	1.37138	2.40361	156.402	207.343	154.848	325.691	112.29	0	1.95659	73.9152	6.66602
ENSG00000114166	63.4921	5.4855	3.60541	145.37	98.2468	148.164	52.2801	23.736	200.465	0	149.604	149.509
ENSG00000231304	0	303.074	143.015	12.9794	7.2329	7.2411	16.2492	42.9074	41.3331	0	15.3744	0
ENSG00000151789	868.376	414.155	1979.37	404.959	389.371	730.794	980.606	864.539	324.465	868.727	166.753	135.225
ENSG00000132967	1595.12	327.759	412.219	310.209	312.22	449.505	411.883	439.117	229.399	226.965	323.453	300.923
ENSG00000170142	144.567	10.971	1.2018	29.2038	53.644	42.3326	29.6725	21.9102	88.8661	0	57.9495	3.80916
ENSG00000197885	78.1441	0	0	5.84075	0	5.01307	0	0	32.0331	0	0	0
ENSG00000174748	4992.43	2727.67	2062.29	1181.13	1351.35	1286.69	1387.54	1415.03	2519.25	1526.14	1067.34	1397.01
ENSG00000174738	85.9585	0	0	34.3955	74.7399	62.3848	30.379	0	5.16664	121.309	12.4178	0
ENSG00000151090	271.551	1162.93	1825.54	1244.73	742.577	710.184	1319.72	1771.07	860.762	1956.59	524.502	1379.87
ENSG00000077097	941.637	0	0	25.3099	15.6713	16.1532	4.23893	0	0	0	15.9657	2.85687
ENSG00000151092	29.304	0	0	4.54281	0	31.7494	36.7374	0	1.03333	0	1.77396	3.80916
ENSG00000213846	21.4896	75.4256	28.8433	56.4606	65.0961	36.7625	53.6931	25.5619	38.2331	13.6961	57.3582	49.519
ENSG00000163508	298.901	0	0	0	0	0	0	0	0	0	0	0
ENSG00000187118	0	1.37138	79.319	12.3305	9.04112	16.1532	11.3038	99.5088	5.16664	0	14.1917	80.9446
ENSG00000163512	0.976801	53.4836	0	12.3305	22.3014	27.2934	36.0309	0	0	0	14.783	129.511
ENSG00000163513	2.9304	5.4855	75.7136	137.582	165.151	133.682	402.698	55.6884	1.03333	0	37.8446	13.332
ENSG00000163527	933.822	0	1.2018	27.9058	22.9042	51.2447	0	0	0	0	14.1917	0
ENSG00000152642	0.976801	618.49	0	166.137	106.685	187.154	158.96	2.73877	105.399	7.82637	129.499	34.2824
ENSG00000153551	0.976801	0	30.0451	9.08561	6.02741	36.2055	5.65191	76.6856	0	0	14.1917	0
ENSG00000091317	1410.5	1305.55	2400	2361.61	1936.61	1433.74	3328.27	1185.89	3444.08	1387.22	1293.22	3861.53
ENSG00000144635	2.9304	0	3.60541	23.363	49.4248	59.5998	26.8466	95.8571	23.7665	0	29.5661	1.90458
ENSG00000182973	49.8169	0	0	9.73459	59.0686	11.6972	9.89084	107.725	18.5999	0	30.1574	0
ENSG00000183813	49.8169	126.167	87.7317	120.06	191.069	106.388	62.171	294.875	195.299	99.7862	62.0888	54.2805
ENSG00000170266	241.27	0	515.574	63.5993	43.3974	84.1081	48.7477	138.765	0	0	55.5842	96.1812
ENSG00000170275	25.3968	0	538.408	265.43	301.973	423.883	268.466	183.498	565.23	1.95659	397.959	97.1335
ENSG00000153560	70.3297	5.4855	0	13.6284	0.602741	23.9513	9.89084	0	73.3662	0	12.4178	20.9504
ENSG00000170248	158.242	0	0	33.7466	16.8768	50.6877	0	17.3456	0	3.91318	47.3057	70.4694
ENSG00000178567	0	0	0	27.2568	47.6166	0.557007	42.3893	0	0	0	20.1049	0
ENSG00000093167	207.082	38.3985	1.2018	192.096	177.809	136.467	151.189	484.763	130.199	1.95659	389.09	216.17
ENSG00000144674	1.9536	0	1.2018	14.2774	0	49.0167	0.706488	0	0	0	17.7396	8.5706
ENSG00000230409	86.9353	1.37138	0	7.78767	4.82193	6.68409	7.77137	1.82585	15.4999	1.95659	8.2785	1.90458
ENSG00000144668	0	0	46.8703	35.0445	26.5206	48.4596	45.2153	53.8625	0	172.18	49.671	71.4217
ENSG00000235257	117.216	1066.93	598.498	283.601	214.576	330.862	259.281	543.19	344.098	377.622	380.811	278.068
ENSG00000236411	0	13.7138	0	9.73459	25.9179	7.7981	7.77137	21.9102	61.9996	0	26.0181	45.7099
ENSG00000144677	781.441	1109.44	788.383	1340.13	1052.39	1383.61	1104.24	705.691	576.597	17.6093	1319.83	953.241
ENSG00000114742	24.42	0	0	11.6815	33.1508	26.1793	24.0206	0	0	0	82.785	18.0935
ENSG00000114745	0	0	0	66.1952	0.602741	25.6223	162.492	0.912924	38.2331	0	34.888	12.3798
ENSG00000168028	60.5617	1.37138	0	62.3014	24.7124	67.9549	55.1061	269.313	321.365	0	71.5499	78.0877
ENSG00000280739	80.0977	0	409.815	27.2568	3.61645	30.6354	7.77137	30.1265	0	0	40.8012	24.7595
ENSG00000114784	534.31	715.858	116.575	412.746	537.042	212.777	445.794	334.13	1084.99	782.637	516.815	374.25
ENSG00000188846	4.88401	0	6.00902	16.2243	22.9042	30.6354	24.0206	41.9945	27.8998	0	40.8012	36.187
ENSG00000234287	1396.83	20.5706	4.80721	3.89383	3.61645	5.01307	6.3584	23.736	12.3999	7.82637	2.95661	8.5706
ENSG00000168036	709.158	0	0	44.1301	130.192	27.8504	65.7034	2.73877	30.9998	17.6093	14.783	5.71373
ENSG00000168038	0	0	0	4.54281	71.1235	3.89905	55.1061	0	0	0	0	16.1889
ENSG00000093183	0	0	0	14.2774	48.822	0.557007	9.18435	1.82585	0	0	15.3744	17.1412
ENSG00000114857	307.692	117.938	14.4216	118.762	70.5207	35.6485	90.4305	8.21632	2.06665	5.86977	89.2895	82.8491
ENSG00000181061	2225.15	3303.64	4224.34	3093.65	3051.08	2556.66	3387.61	3759.42	4118.84	2741.18	1905.83	4039.61
ENSG00000235288	198.291	28.7989	24.0361	57.1096	72.9317	79.6521	144.124	127.809	69.2329	0	48.4884	19.0458
ENSG00000144648	0	0	6.00902	15.5753	6.63015	9.46913	14.8363	15.5197	2.06665	0	16.557	0
ENSG00000144649	475.702	1401.55	1817.13	393.277	490.631	451.733	517.856	1186.8	944.461	1901.81	441.717	778.972
ENSG00000144647	0	1.37138	0	43.4812	50.6303	10.0261	9.18435	14.6068	0	0	0	0
ENSG00000163788	145.543	0	0	27.9058	0	33.4204	0	0.912924	0	0	0.591321	0
ENSG00000011198	0.976801	0	30.0451	161.594	162.74	133.682	130.7	0.912924	141.566	0	195.727	199.981
ENSG00000179152	0	0	1.2018	25.3099	57.2604	15.0392	42.3893	16.4326	98.1661	0	19.5136	0
ENSG00000225873	0	0	0	1.94692	8.43838	11.1401	0	37.4299	58.8996	0	11.2351	26.6641
ENSG00000163807	0	342.844	130.997	14.9264	10.8493	13.3682	7.06488	0	0	0	0	2.85687
ENSG00000163812	794.14	1.37138	1.2018	81.7705	112.713	124.77	85.4851	169.804	3.09998	5.86977	95.7941	94.2766
ENSG00000249992	81.0745	9.59963	54.0812	46.077	28.3288	65.1699	38.8569	108.638	174.632	373.709	40.2099	60.9465
ENSG00000144791	6.83761	23.3134	1.2018	16.8733	23.5069	17.8242	7.06488	2.73877	46.4997	3.91318	45.5318	12.3798
ENSG00000211456	201.221	1.37138	49.2739	268.026	145.863	191.054	389.982	230.97	68.1996	1569.19	212.876	168.555
ENSG00000163820	0	260.561	0	28.5548	4.82193	54.5867	0	31.0394	1.03333	1.95659	17.7396	2.85687
ENSG00000223552	0	0	1.2018	1.29794	27.7261	0	0	39.2557	1.03333	0	4.73057	40.9484
ENSG00000206549	0	0	0	31.1507	0.602741	47.9026	0	0	0	0	14.783	4.76144
ENSG00000160796	8.79121	0	0	31.7996	9.04112	74.639	0.706488	24.649	0	0	74.5065	3.80916
ENSG00000181555	353.602	1.37138	0	25.9589	0	11.1401	0.706488	37.4299	0	0	10.0525	6.66602
ENSG00000227398	85.9585	0	0	1.29794	7.2329	11.6972	4.94542	0.912924	2.06665	0	0	0
ENSG00000088727	56.6545	0	54.0812	2.59589	0	11.1401	16.2492	0.912924	66.1329	0	11.2351	0
ENSG00000114648	225.641	244.105	187.481	103.187	84.9865	54.0297	107.386	417.206	296.565	669.154	162.022	354.251
ENSG00000114650	145.543	0	0	14.9264	0	40.1045	1.41298	0	27.8998	1.95659	0.591321	4.76144
ENSG00000163832	0	0	1.2018	12.3305	70.5207	46.7886	41.6828	6.39047	0	0	42.5751	43.8053
ENSG00000173473	43.9561	9.59963	10.8162	13.6284	31.3425	18.9383	33.9114	2.73877	0	1.95659	20.6963	6.66602
ENSG00000132153	15.6288	0	0	1.94692	20.4932	2.22803	2.11947	0	0	0	0	89.5152
ENSG00000047849	96.7033	49.3695	1.2018	11.0325	2.41097	20.0523	10.5973	0	101.266	72.3939	0	0
ENSG00000232112	2641.27	2958.06	3330.2	1342.07	1427.89	1210.38	1481.51	2633.79	4479.47	3893.62	1808.26	3011.14
ENSG00000164054	315.507	711.744	15.6234	175.223	204.329	157.633	175.916	161.588	66.1329	739.592	340.601	80.9446
ENSG00000010256	8.79121	0	0	18.8202	3.61645	30.6354	0	0.912924	0	0	60.9061	0
ENSG00000213672	210.012	0	0	225.193	46.4111	165.988	179.448	70.2952	19.6332	1.95659	270.825	35.2347
ENSG00000068745	110.379	0	12.018	24.012	3.01371	18.3812	12.0103	0.912924	1.03333	0	33.114	4.76144
ENSG00000114302	11.7216	0	0	15.5753	57.8632	19.4953	37.4439	0	13.4333	0	4.13925	0
ENSG00000178537	9.76801	0	0	32.4486	40.3837	9.46913	0	0	158.099	0	36.6619	8.5706
ENSG00000177479	266.667	289.36	0	153.806	32.548	86.3361	197.817	0.912924	0	0	243.624	15.2366
ENSG00000178467	0.976801	0	0	4.54281	60.2741	11.1401	0	0	0	0	0	0
ENSG00000178149	180.708	0	0	3.24486	9.04112	4.45606	0	0	0	0	0	0
ENSG00000178057	2313.07	4633.88	3624.64	2079.31	3184.89	2640.22	2137.13	3963	4366.84	5511.72	3726.51	3836.77
ENSG00000178035	26.3736	0	1.2018	33.0976	0	2.78504	30.379	52.9496	0	3.91318	7.09586	3.80916
ENSG00000198218	932.845	0	0	9.73459	1.20548	2.22803	28.2595	0	0	62.6109	7.68718	2.85687
ENSG00000172046	69.3529	0	0	11.0325	0	0	32.4985	0	0	0	34.888	0
ENSG00000172037	0	0	0	31.7996	119.946	60.1568	73.4748	0	1.03333	0	85.1503	0
ENSG00000185909	14.652	325.016	1.2018	257.642	32.548	234.5	12.7168	161.588	309.998	176.093	562.347	109.513
ENSG00000114316	155.311	0	14.4216	123.305	155.507	100.818	129.287	0.912924	0	0	83.3763	19.9981
ENSG00000233276	19340.7	18146	26088.8	17921.4	15276.5	17601.4	16083.9	29045.6	28107.5	23156.3	28827.5	32994.9
ENSG00000067560	8065.45	6500.32	5330	6810.97	4906.31	6515.87	5825.7	3834.28	4651.01	4920.83	5276.95	5358.53
ENSG00000145022	495.238	843.396	876.115	568.5	399.617	539.183	419.654	173.456	615.863	1.95659	395.003	401.866
ENSG00000173402	55.6777	0	0	29.2038	48.822	14.4822	12.0103	0	0	1.95659	34.888	9.52289
ENSG00000164062	167.033	0	0	4.54281	0	16.1532	0	0	0	0	0.591321	0
ENSG00000176095	196.337	0	0	33.7466	44.0001	26.7364	74.8878	5.47755	0	0	34.888	0
ENSG00000185614	112.332	0	460.291	142.125	149.48	122.542	156.84	95.8571	10.3333	0	133.639	185.696
ENSG00000182179	571.429	212.563	556.435	711.923	638.906	626.633	473.347	1052.6	793.595	35.2186	667.602	965.621
ENSG00000004534	572.406	0	0	0	0	8.35511	0	0	0	0	0	0
ENSG00000003756	1628.33	0	0	3.89383	48.822	17.2672	0.706488	0	1.03333	0	1.77396	0
ENSG00000114353	3264.47	707.63	329.294	1107.15	416.494	697.93	955.879	500.283	432.964	183.92	601.374	418.055
ENSG00000186792	0	1.37138	9.61443	97.9948	129.589	99.1473	38.1504	53.8625	92.9994	0	127.725	81.8969
ENSG00000114383	4.88401	0	13.2198	46.726	69.3152	91.9062	38.8569	194.453	360.631	782.637	80.4197	157.128
ENSG00000068028	0	0	0	10.3836	0	79.6521	0	0	0	0	31.34	0
ENSG00000281358	0	0	0	1.94692	10.2466	9.46913	16.9557	0.912924	0	260.227	17.7396	14.2843
ENSG00000114388	12.6984	0	380.972	2.59589	0	0	0	0	0	1.95659	0	0
ENSG00000126062	5.86081	0	0	10.3836	0	0	4.94542	41.9945	0	0	27.2008	0.952289
ENSG00000114738	78.1441	0	1.2018	29.8527	11.4521	35.0915	75.5943	10.9551	0	0	112.942	11.4275
ENSG00000145041	305.739	0	0	6.48972	0	3.89905	21.9011	0	2.06665	0	7.09586	0
ENSG00000164081	1.9536	0	66.0992	5.84075	0	2.78504	8.47786	0	101.266	0	7.68718	47.6144
ENSG00000114779	0.976801	2.74275	0	110.325	116.329	84.1081	109.506	195.366	302.765	144.788	173.257	81.8969
ENSG00000162244	137.729	5.4855	127.391	41.5342	37.37	95.2483	31.0855	52.9496	68.1996	450.016	40.2099	154.271
ENSG00000247596	187.546	9.59963	499.95	154.455	174.795	183.812	162.492	136.939	89.8995	5.86977	187.449	319.017
ENSG00000164088	0.976801	197.478	12.018	23.363	63.2878	40.6615	33.205	84.902	271.765	0	28.3834	0
ENSG00000164091	91.8193	5.4855	44.4667	20.7671	10.2466	16.1532	16.2492	16.4326	0	0	2.95661	0
ENSG00000163930	14.652	0	0	194.043	156.713	40.1045	4.94542	0	39.2664	0	286.791	126.654
ENSG00000010318	0	422.384	24.0361	12.9794	42.7946	20.0523	16.9557	0	137.433	1.95659	23.0615	4.76144
ENSG00000163939	641.759	1.37138	0	109.676	51.233	42.3326	54.3996	0	0	0	24.2442	18.0935
ENSG00000114902	587.058	282.503	442.264	258.94	240.494	209.992	400.579	145.155	345.131	729.809	169.118	809.446
ENSG00000114904	0	0	50.4757	129.146	45.2056	186.597	146.243	306.743	0	0	195.727	6.66602
ENSG00000213533	3.90721	0	105.759	5.84075	12.0548	6.12708	3.53244	31.0394	0	0	4.73057	55.2328
ENSG00000163933	0	0	0	18.1712	10.8493	32.3064	15.5427	0.912924	14.4666	95.873	34.888	102.847
ENSG00000163932	224.664	1489.31	30.0451	812.513	818.523	1215.39	582.853	582.446	75.4329	322.838	387.907	249.5
ENSG00000272886	77.1673	1.37138	0	34.3955	35.5617	30.0784	133.526	0	2.06665	1.95659	11.2351	0.952289
ENSG00000113811	4.88401	0	0	84.3664	74.1372	50.1307	37.4439	221.841	26.8665	305.228	111.76	24.7595
ENSG00000180376	0.976801	0	0	8.43664	33.7535	25.6223	19.0752	0	20.6665	0	9.46114	0.952289
ENSG00000163946	80.0977	1.37138	0	21.4161	3.01371	0	7.06488	0	1.03333	0	5.91321	0
ENSG00000163947	25.3968	1.37138	3.60541	96.6969	0	41.2185	65.7034	175.281	0	0	121.812	23.8072
ENSG00000157500	255.922	15.0851	50.4757	73.3339	17.4795	84.6651	115.864	37.4299	82.6662	0	53.8103	2.85687
ENSG00000174844	155.311	0	599.7	60.3544	133.206	109.73	64.2904	69.3823	249.032	1.95659	113.534	138.082
ENSG00000168374	1314.77	636.318	1419.33	601.597	830.578	599.897	1109.89	556.884	357.531	3290.99	708.994	638.034
ENSG00000174839	158.242	31.5416	0	11.0325	0	11.1401	16.2492	8.21632	0	0	1.77396	28.5687
ENSG00000239801	0	0	70.9064	7.1387	13.863	15.5962	4.23893	132.374	40.2998	0	22.4702	22.8549
ENSG00000163681	237.363	460.782	725.889	618.471	653.372	689.575	519.975	285.745	159.132	3.91318	463.596	339.015
ENSG00000168297	24.42	13.7138	164.647	51.9178	222.412	315.266	57.9321	157.023	354.431	461.756	59.1321	198.076
ENSG00000168291	141.636	1.37138	37.2559	121.358	53.0412	121.428	193.578	208.147	347.198	1.95659	31.9314	143.796
ENSG00000272360	26.3736	253.704	0	33.7466	21.0959	11.6972	5.65191	3.6517	77.4995	1.95659	26.0181	113.322
ENSG00000168309	0	769.341	0	33.7466	13.863	93.5772	29.6725	8.21632	1.03333	0	69.1846	0
ENSG00000189283	0	0	0	9.73459	4.21919	31.1924	14.8363	59.3401	0	0	15.3744	0
ENSG00000163634	69.3529	10.971	204.307	96.6969	174.192	169.33	82.6591	236.447	11.3666	645.675	160.839	106.656
ENSG00000163635	6.83761	0	0	13.6284	22.9042	18.9383	32.4985	6.39047	28.9332	0	13.0091	10.4752
ENSG00000163636	868.376	5.4855	33.6505	344.604	638.303	380.436	488.184	821.632	484.63	287.619	531.007	489.477
ENSG00000163376	21.4896	0	0	0	0	0	0	0	242.832	0	0	0
ENSG00000241506	244.2	0	1.2018	1.94692	2.41097	0	0.706488	0	0	0	0	1.90458
ENSG00000144747	5.86081	0	0	39.5873	9.64386	30.6354	31.792	0	0	363.926	31.9314	12.3798
ENSG00000144744	134.799	1.37138	64.8974	188.202	128.384	218.904	267.759	98.5958	0	1.95659	117.673	268.545
ENSG00000144746	8268.62	9533.8	9201.01	8110.86	8783.75	7790.86	8524.49	5618.14	9966.44	11888.2	5315.98	8898.19
ENSG00000114541	27.3504	67.1974	151.427	382.245	396.001	222.246	653.502	552.319	622.063	448.059	317.54	210.456
ENSG00000187098	556.777	1.37138	782.374	432.216	385.754	585.972	546.822	363.344	11.3666	487.191	514.45	134.273
ENSG00000114861	1260.07	0	257.186	151.211	127.781	281.289	252.923	118.68	47.533	1330.48	114.716	165.698
ENSG00000163412	403.419	19.1993	0	20.7671	9.04112	13.9252	0	0	0	1.95659	7.68718	0
ENSG00000163602	435.653	1529.08	902.554	803.428	792.002	724.11	881.698	716.646	567.297	819.812	488.432	182.839
ENSG00000242960	964.103	1657.99	1123.69	338.764	682.906	373.752	344.766	1350.22	572.463	1557.45	769.309	580.896
ENSG00000163605	82.0513	0	0	21.4161	30.7398	24.5083	9.18435	0	0	0	17.7396	4.76144
ENSG00000213300	210.989	0	0	1.29794	0	0	0	0	0	1.95659	0	1.90458
ENSG00000238278	3.90721	0	0	11.0325	0	28.4074	17.6622	97.6829	0	0	4.73057	0
ENSG00000272690	0	1.37138	26.4397	31.1507	10.2466	42.3326	13.4233	110.464	25.8332	1.95659	51.445	27.6164
ENSG00000243422	0.976801	35.6558	19.2289	38.2894	38.5754	25.6223	26.8466	21.9102	0	0	35.4793	33.3301
ENSG00000242516	0	0	0	26.6079	100.055	3.34204	21.1947	0	0	0	25.4268	5.71373
ENSG00000240809	62.5153	24.6848	10.8162	15.5753	12.0548	12.8112	12.0103	11.868	5.16664	3.91318	10.0525	12.3798
ENSG00000242828	0	0	0	13.6284	68.7125	0	81.9527	0.912924	0	0	96.3854	40.9484
ENSG00000114480	1.9536	89.1394	1.2018	25.3099	77.7536	60.1568	16.2492	0	2.06665	0	15.3744	1.90458
ENSG00000175161	184.615	1064.19	3.60541	43.4812	372.494	309.139	438.729	46.5591	380.264	0	185.084	22.8549
ENSG00000083937	66.4225	2.74275	0	33.0976	25.9179	55.7007	21.9011	0	45.4664	0	22.4702	77.1354
ENSG00000163320	1575.58	1062.82	933.801	1424.49	1022.85	1011.53	1393.9	1230.62	732.629	901.989	796.51	373.297
ENSG00000175105	135.775	0	0	1.94692	57.8632	0	0	0	0	0	0	0
ENSG00000179021	0.976801	0	0	31.1507	30.7398	5.57007	56.5191	147.894	0	0	20.6963	1.90458
ENSG00000184500	568.498	595.177	1547.92	1531.57	1910.69	1948.41	1609.38	503.021	823.562	23.4791	515.041	1579.85
ENSG00000169379	0	1.37138	0	10.3836	28.9316	12.8112	37.4439	10.9551	0	0	1.77396	74.2785
ENSG00000242457	202.198	4.11413	0	0.648972	1.80822	0	0.706488	0	0	3.91318	1.77396	2.85687
ENSG00000243547	167.033	17.8279	52.8794	23.363	19.2877	16.1532	21.9011	16.4326	10.3333	21.5225	13.0091	19.9981
ENSG00000269028	36915.3	67462.1	51872.2	22253.9	22973.5	18299.9	27055	36970.7	38618.5	94479.9	24107	43460.6
ENSG00000080822	8.79121	37.0271	1.2018	72.6849	122.356	110.844	91.137	157.023	102.299	0	72.7325	37.1393
ENSG00000239445	43.9561	253.704	350.927	62.9503	98.2468	21.1663	93.963	9.12924	112.633	168.267	50.8536	27.6164
ENSG00000064225	20.5128	1.37138	0	146.019	135.617	53.4727	174.503	129.635	295.532	753.288	80.4197	177.126
ENSG00000168386	185.592	0	0	0	0	3.89905	0	8.21632	0	0	17.1483	0
ENSG00000036054	7.81441	2.74275	0	166.137	53.644	180.47	254.336	100.422	119.866	491.104	125.951	38.0916
ENSG00000114021	0.976801	0	1.2018	9.08561	59.6714	0.557007	0	0	0	0	8.86982	0
ENSG00000154174	295.971	0	0	5.19178	0	27.8504	4.94542	0	0	0	5.32189	0
ENSG00000181458	116.239	20.5706	743.916	277.111	309.809	224.474	259.281	358.779	178.766	870.683	91.6548	534.234
ENSG00000114354	264.713	303.074	1.2018	164.19	280.877	76.867	178.742	73.9469	0	1.95659	133.639	2.85687
ENSG00000138468	27.3504	1.37138	2.40361	61.0034	53.644	99.7043	105.267	21.9102	3.09998	3.91318	79.8284	86.6583
ENSG00000081154	6154.83	7857.98	5647.27	4461.69	3859.96	5218.05	4587.94	3732.03	5851.73	6681.76	3170.07	5505.18
ENSG00000066422	13.6752	2.74275	0	2.59589	47.6166	0	0	0	0	7.82637	14.783	0
ENSG00000114391	153.358	2.74275	0	10.3836	0.602741	39.5475	8.47786	0	66.1329	1.95659	43.7578	0.952289
ENSG00000144802	67.3993	0	51.6776	2.59589	10.2466	21.1663	9.89084	0	0	403.058	2.36529	20.9504
ENSG00000170017	491.331	0	0	38.2894	16.8768	11.1401	12.7168	54.7755	1.03333	0	44.9404	9.52289
ENSG00000243701	85.9585	611.633	168.252	175.872	52.4385	220.018	55.1061	436.378	585.896	324.794	185.675	218.074
ENSG00000114439	336.02	54.855	12.018	186.255	39.7809	246.197	117.277	96.77	75.4329	0	192.771	9.52289
ENSG00000241469	186.569	0	0	5.19178	10.2466	4.45606	18.3687	0	69.2329	0	11.8264	0
ENSG00000196776	738.462	1486.57	1240.26	1548.45	1702.14	1119.03	1912.46	916.576	849.395	1997.68	756.3	1117.03
ENSG00000271856	97.6801	0	1.2018	30.5017	7.2329	18.3812	48.7477	76.6856	25.8332	160.44	9.46114	0
ENSG00000114446	2.9304	0	0	9.73459	67.507	0	0	0	0	0	24.8355	0
ENSG00000114487	0	2.74275	0	61.6524	137.425	45.6746	40.2698	39.2557	43.3997	76.3071	41.9838	25.7118
ENSG00000153283	168.01	0	1.2018	269.324	172.987	13.3682	17.6622	10.0422	45.4664	5.86977	297.435	25.7118
ENSG00000144827	0.976801	0	27.6415	40.2363	0	23.3943	63.584	76.6856	114.699	0	30.1574	0
ENSG00000114529	123.077	0	0	9.73459	45.8083	0	0	0	0	1.95659	22.4702	0.952289
ENSG00000144848	702.32	0	0	24.012	0	7.7981	14.8363	0	0	107.613	35.4793	0
ENSG00000138459	3.90721	1.37138	0	19.4692	27.1234	28.9644	88.3111	0	0	0	11.2351	0
ENSG00000072858	7.81441	15.0851	0	57.1096	66.3015	36.2055	24.0206	18.2585	20.6665	3.91318	22.4702	4.76144
ENSG00000176542	355.556	74.0543	7.21082	85.6644	234.466	120.871	8.47786	3.6517	2.06665	0	155.518	15.2366
ENSG00000121579	21.4896	26.0561	3.60541	297.229	351.398	485.71	554.593	220.015	765.695	1.95659	266.686	553.28
ENSG00000114573	574.359	5.4855	48.0721	690.507	845.646	594.327	750.997	574.229	343.065	0	501.441	333.301
ENSG00000181722	223.688	0	6.00902	6.48972	0	11.6972	24.0206	0	30.9998	0	29.5661	38.0916
ENSG00000198406	505.006	0	0	3.24486	1.20548	2.22803	0.706488	0.912924	0	0	0.591321	0
ENSG00000176142	198.291	0	0	0	0	0	0	0	19.6332	0	0	0
ENSG00000113845	0	0	0	19.4692	45.8083	41.7756	0	0	1.03333	1.95659	62.6801	193.315
ENSG00000121577	84.9817	0	382.174	28.5548	27.7261	6.12708	38.8569	25.5619	0	0	45.5318	37.1393
ENSG00000138495	372.161	425.126	182.674	140.178	173.589	59.0428	207.708	227.318	398.864	307.185	157.292	246.643
ENSG00000082701	417.094	0	60.0902	96.0479	128.987	67.3979	48.0412	103.16	0	361.969	120.63	30.4732
ENSG00000163428	0	0	0	24.661	0	54.0297	0	0	0	0	35.4793	0
ENSG00000163430	513.798	663.746	414.622	946.851	1765.43	1821.97	1190.43	287.571	92.9994	7.82637	483.11	443.767
ENSG00000065518	689.622	597.92	770.356	319.943	393.59	237.285	388.569	600.704	1162.49	170.223	201.641	986.571
ENSG00000113924	1963.37	1785.53	3474.41	2256.48	2064.39	2075.41	2399.23	2086.03	2518.22	8380.08	878.704	2568.32
ENSG00000144840	5.86081	0	0	47.375	59.6714	22.2803	83.3656	1.82585	130.199	0	15.9657	0
ENSG00000163833	0	21.942	0	7.78767	13.2603	8.35511	0	36.517	67.1663	0	1.77396	0
ENSG00000173230	0.976801	0	0	79.8236	86.7947	112.515	36.0309	9.12924	356.498	0	62.0888	0
ENSG00000145088	0.976801	0	0	53.8647	34.959	26.1793	28.2595	117.767	0	0	41.9838	102.847
ENSG00000114030	234.432	0	1.2018	125.901	50.0275	122.542	59.345	127.809	200.465	0	112.351	2.85687
ENSG00000173193	0	0	0	14.2774	0	70.7399	0	0	0	0	1.77396	0
ENSG00000121542	26.3736	0	140.611	5.84075	10.2466	3.34204	38.1504	1.82585	47.533	1.95659	0	19.9981
ENSG00000065534	2217.34	3876.88	2724.49	6559.16	4963.57	7019.96	5525.45	2463.98	2788.95	2891.84	3952.98	3849.15
ENSG00000273123	0.976801	1.37138	8.41262	31.7996	10.2466	29.5214	12.7168	37.4299	50.633	0	14.783	2.85687
ENSG00000175455	0	0	3.60541	33.0976	22.3014	7.2411	21.1947	95.8571	103.333	0	44.3491	59.9942
ENSG00000160145	0.976801	1.37138	4.80721	116.815	83.1783	60.7138	180.155	36.517	1.03333	3.91318	65.0454	121.893
ENSG00000082781	463.004	1180.75	44.4667	600.948	491.234	524.701	422.48	549.58	536.297	894.162	937.245	525.664
ENSG00000173706	0	0	206.71	0	0	0	7.77137	0	0	0	0	0
ENSG00000163848	1316.73	0	27.6415	70.089	114.521	29.5214	155.427	0	20.6665	0	13.6004	29.521
ENSG00000114520	104.518	1.37138	0	11.0325	54.2467	26.7364	25.4336	0	0	0	40.2099	3.80916
ENSG00000180767	0	0	198.298	0	0	3.34204	0	0	0	0	0	0
ENSG00000073111	3.90721	0	0	45.4281	62.0824	136.467	40.9763	0	0	0	78.6458	7.61831
ENSG00000114626	455.189	193.364	659.79	475.048	271.836	569.819	686.707	347.824	343.065	555.672	758.665	396.152
ENSG00000074416	1611.72	680.202	1909.67	2368.1	2956.45	2966.06	3215.94	1633.22	2618.45	2291.17	2970.8	2336.92
ENSG00000187715	0	0	0	31.7996	89.2057	9.46913	0	0	0	1.95659	0	7.61831
ENSG00000058262	60.5617	0	0	25.9589	81.3701	19.4953	38.1504	0	0	0	81.011	1.90458
ENSG00000179348	0.976801	19.1993	64.8974	125.901	104.877	79.6521	192.165	176.194	121.933	54.7846	119.447	48.5667
ENSG00000244300	0	0	81.7226	7.78767	15.6713	18.9383	14.8363	0	0	453.929	20.6963	20.9504
ENSG00000163902	25.3968	1.37138	2.40361	186.255	105.48	85.2221	116.571	103.16	10.3333	438.276	108.803	99.0381
ENSG00000075785	1795.36	1516.74	247.572	745.669	658.796	793.179	777.137	497.544	586.93	199.572	342.375	978.001
ENSG00000242992	60.5617	87.768	88.9335	40.8853	63.2878	45.1176	38.8569	109.551	44.4331	103.699	66.8193	41.9007
ENSG00000169704	4420.03	3571.06	6526.99	3751.06	4887.63	3797.12	4200.07	5598.97	6302.26	7219.82	4377.55	9049.6
ENSG00000240682	0	6.85688	0	14.2774	66.9043	12.2542	38.1504	0	0	0	31.34	0.952289
ENSG00000169714	13452.5	1492.06	0	52.5668	106.685	79.6521	21.1947	137.852	150.866	0	78.0544	100.943
ENSG00000181789	25.3968	0	185.078	25.9589	0	5.57007	0.706488	22.8231	2.06665	5.86977	21.8789	151.414
ENSG00000184897	3.90721	50.7409	198.298	2.59589	16.8768	7.2411	4.23893	7.3034	0	97.8296	11.8264	0.952289
ENSG00000129071	301.832	43.884	2.40361	66.8442	142.85	47.9026	120.103	62.9918	255.232	0	29.5661	3.80916
ENSG00000163913	0	0	0	57.7585	47.0138	25.0653	49.4542	0	0	0	0	23.8072
ENSG00000251287	54.7009	0	7.21082	7.1387	3.01371	10.0261	5.65191	45.6462	11.3666	5.86977	17.1483	23.8072
ENSG00000248243	0	1.37138	109.364	1.29794	23.5069	15.0392	0	61.1659	0	0	5.91321	51.4236
ENSG00000017260	458.12	304.445	293.24	442.599	218.192	259.565	247.977	285.745	167.399	189.789	212.284	254.261
ENSG00000196353	108.425	0	81.7226	7.1387	38.5754	25.6223	11.3038	165.239	0	273.923	76.2805	0
ENSG00000091527	35.1648	54.855	293.24	46.077	79.5619	49.5737	109.506	27.3877	115.733	0	4.73057	92.372
ENSG00000154917	117.216	2.74275	468.703	140.827	199.507	161.532	98.9084	0.912924	73.3662	58.6977	298.026	347.585
ENSG00000129055	0	72.6829	24.0361	16.8733	79.5619	44.0036	127.168	170.717	289.332	0	23.6529	0
ENSG00000154928	0	0	0	4.54281	5.42467	0	0	54.7755	41.3331	0	0	6.66602
ENSG00000174579	574.359	0	0	20.7671	0	31.7494	0.706488	0	0	0	7.68718	24.7595
ENSG00000114054	5.86081	53.4836	0	29.2038	0	25.6223	12.0103	0	2.06665	21.5225	59.7235	0.952289
ENSG00000118007	275.458	1.37138	0	22.0651	42.1919	89.1212	40.2698	0.912924	78.5329	7.82637	78.6458	6.66602
ENSG00000239213	386.813	202.964	435.053	189.5	216.384	200.523	202.762	264.748	273.832	0	185.675	252.357
ENSG00000158092	336.996	0	331.698	25.9589	72.329	6.12708	35.3244	0	38.2331	1.95659	36.6619	5.71373
ENSG00000114098	2232.97	4.11413	415.824	1085.08	539.453	877.287	998.975	957.658	1064.33	1050.69	684.159	937.052
ENSG00000051382	20.5128	4.11413	396.595	578.883	236.275	416.085	402.698	383.428	260.398	72.3939	480.744	92.372
ENSG00000184432	802.931	0	0	68.1421	24.1097	153.734	112.332	0.912924	1.03333	0	70.3673	40.9484
ENSG00000163864	0	0	0	24.012	150.083	64.6129	21.9011	0	1.03333	0	121.221	1.90458
ENSG00000177311	82.0513	115.196	0	49.9709	26.5206	105.831	96.0824	20.0843	0	0	113.534	20.9504
ENSG00000114125	397.558	72.6829	0	120.06	103.672	101.932	101.734	135.113	255.232	7.82637	167.935	145.7
ENSG00000069849	4.88401	0	0	76.5787	74.1372	71.854	84.0721	93.1183	1.03333	0	109.394	7.61831
ENSG00000114126	106.471	0	6.00902	28.5548	0	28.9644	0.706488	0.912924	0	0	56.7669	40.9484
ENSG00000233597	345.788	0	0	0	0	0	0	0	0	0	0	0.952289
ENSG00000114127	60.5617	0	0	87.6113	72.9317	91.9062	233.141	24.649	17.5666	1.95659	81.011	0
ENSG00000163714	686.691	0	0	5.84075	17.4795	5.01307	0	0	0	0	26.0181	0
ENSG00000175040	0.976801	405.927	46.8703	27.9058	6.63015	35.0915	15.5427	19.1714	0	0	5.91321	0
ENSG00000181804	496.215	0	187.481	262.185	400.823	152.62	423.893	120.506	176.699	757.201	172.075	336.158
ENSG00000181744	39.0721	104.225	4.80721	124.603	73.5344	78.538	0	199.93	0	1.95659	83.3763	5.71373
ENSG00000152952	5.86081	0	9.61443	290.74	59.6714	93.5772	192.165	262.009	293.465	428.493	182.718	78.0877
ENSG00000114698	113.309	12.3424	57.6866	59.7055	56.0549	64.6129	81.2462	0.912924	3.09998	3.91318	0	0.952289
ENSG00000188313	100.611	463.525	0	34.3955	25.3151	57.3718	67.1164	182.585	0	3.91318	0.591321	4.76144
ENSG00000163754	9.76801	0	0	44.1301	15.6713	70.1829	0.706488	0	45.4664	1357.87	31.34	77.1354
ENSG00000071794	31.2576	0	126.189	27.9058	69.918	24.5083	58.6385	0	0	0	84.559	126.654
ENSG00000169908	0	0	355.734	27.2568	0.602741	140.366	19.0752	20.9973	76.4662	0	81.011	2.85687
ENSG00000018408	0.976801	1.37138	0	0.648972	23.5069	6.68409	0	0.912924	0	1.95659	27.7921	69.5171
ENSG00000114744	79.1209	0	0	1.94692	0	25.0653	0	0	0	0	0	0
ENSG00000082996	510.867	1.37138	1.2018	170.031	240.494	205.536	196.404	0	145.699	393.275	79.2371	206.647
ENSG00000196428	380.953	0	0	13.6284	0.602741	12.8112	0	0	0	0	5.32189	0.952289
ENSG00000120742	539.194	13.7138	2383.18	1074.7	1071.07	786.494	898.653	789.68	851.462	1209.17	1012.34	928.482
ENSG00000198843	1826.62	263.304	771.558	1987.15	1789.54	1879.9	1544.38	1273.53	1475.59	1594.62	1420.35	2100.75
ENSG00000181788	5.86081	69.9401	252.379	438.056	621.426	991.473	493.129	403.513	487.73	348.273	270.234	161.889
ENSG00000144893	3550.67	3979.73	6298.65	2364.86	3193.93	2068.17	3764.88	3093.9	4033.08	4971.7	2853.72	4688.12
ENSG00000169313	954.335	2146.2	1564.75	657.409	973.427	513.004	1177.01	318.611	1057.09	974.382	662.871	752.308
ENSG00000198829	0.976801	0	103.355	313.454	109.096	160.975	211.947	1.82585	148.799	0	164.387	313.303
ENSG00000152601	22951.9	4860.15	6825.04	11921.6	7625.88	9875.18	7773.49	6362.17	4406.11	10418.8	9175.54	5167.12
ENSG00000229619	49.8169	82.2825	0	142.774	50.6303	80.7661	60.0515	28.3007	18.5999	311.098	137.187	45.7099
ENSG00000169860	0	6.85688	1.2018	216.757	124.767	157.633	171.677	11.868	267.632	1.95659	176.805	236.168
ENSG00000181467	977.778	1811.59	1737.81	1477.06	1212.11	1580.23	1232.12	628.092	1063.29	1749.19	581.86	551.375
ENSG00000174953	16.6056	0	1.2018	14.9264	9.04112	3.34204	3.53244	20.0843	0	1.95659	14.1917	19.0458
ENSG00000114805	0	1.37138	499.95	54.5137	140.439	83.5511	322.865	31.9524	41.3331	524.366	201.641	377.106
ENSG00000163655	210.989	1722.45	145.418	134.337	154.302	168.773	143.417	0.912924	208.732	9.78296	149.013	3.80916
ENSG00000114850	41.0257	0	359.339	86.9623	204.329	112.515	110.212	69.3823	0	0	81.011	70.4694
ENSG00000240875	0	0	0	5.84075	0	0.557007	0	155.197	0	0	0	0
ENSG00000163660	2158.73	0	0	12.9794	0	6.68409	20.4882	0	0	0	25.4268	0.952289
ENSG00000197415	712.088	2812.69	865.299	1412.16	980.66	885.642	920.554	1171.28	858.695	0	1017.07	757.07
ENSG00000174891	45.9097	130.281	22.8343	58.4075	48.2193	59.0428	63.584	45.6462	29.9665	0	56.7669	13.332
ENSG00000079257	156.288	344.215	0	44.1301	77.1509	78.538	152.602	0.912924	0	0	82.785	161.889
ENSG00000118855	5104.76	4613.31	6924.79	10359.5	7806.71	9832.85	9118.65	6449.81	5678.13	2056.38	7429.95	6361.29
ENSG00000240207	0	13.7138	163.445	91.5051	55.4522	138.138	57.9321	125.071	57.8663	35.2186	134.23	80.9446
ENSG00000113810	95.7265	8.22825	6.00902	38.9383	58.4659	53.4727	89.0175	18.2585	0	0	49.0797	13.332
ENSG00000186432	1832.48	1.37138	3.60541	44.7791	31.9453	47.9026	60.758	16.4326	54.7663	0	39.0272	37.1393
ENSG00000163590	532.357	0	49.2739	156.402	118.74	89.1212	76.3008	0	2.06665	0	65.0454	22.8549
ENSG00000169251	319.414	0	1.2018	12.3305	84.9865	21.7233	1.41298	0	0	0	43.7578	14.2843
ENSG00000114209	5116.49	2628.93	3219.63	1862.55	3230.09	1735.64	2857.75	2753.38	3854.31	4306.46	877.521	2798.78
ENSG00000163536	0	637.689	0	51.2688	123.562	92.4632	91.8435	194.453	19.6332	0	93.4288	173.317
ENSG00000244227	0	0	0	0	0	0	0	0	0	330.664	0	0
ENSG00000173905	2.9304	0	0	14.9264	13.863	7.7981	43.8023	0	10.3333	0	1.18264	1.90458
ENSG00000085274	57.6313	0	22.8343	20.1181	0	19.4953	22.6076	76.6856	0	0	20.1049	0
ENSG00000008952	611.478	404.556	296.845	110.325	195.891	124.213	197.11	146.068	302.765	119.352	270.234	139.034
ENSG00000173889	35.1648	769.341	0	33.7466	80.7673	16.7102	24.0206	13.6939	0	0	7.09586	2.85687
ENSG00000136603	38.0953	13.7138	0	8.43664	43.3974	15.0392	36.7374	31.9524	0	0	30.7487	0
ENSG00000154310	146.52	204.335	18.0271	142.125	83.1783	111.958	74.1813	289.397	145.699	817.855	151.97	34.2824
ENSG00000279673	829.304	1145.1	2032.25	466.611	696.769	493.509	544.703	849.933	878.328	835.464	580.086	802.78
ENSG00000240497	316.484	218.049	1260.69	373.808	403.837	305.24	322.159	592.488	498.064	782.637	465.37	343.776
ENSG00000237473	313.553	21.942	483.125	97.9948	226.028	145.936	135.646	268.4	197.365	215.225	182.718	142.843
ENSG00000169760	0	0	19.2289	11.6815	46.4111	30.6354	11.3038	0	0	0	10.6438	0
ENSG00000177565	884.982	47.9981	243.966	741.126	503.892	484.039	734.748	761.379	738.829	5.86977	395.003	540.9
ENSG00000172667	209.035	252.333	15.6234	111.623	25.3151	157.076	176.622	97.6829	156.032	1.95659	164.979	86.6583
ENSG00000121864	38.0953	0	15.6234	4.54281	34.959	14.4822	0	0	20.6665	0	31.34	0
ENSG00000114450	0	0	0	17.5223	30.7398	0.557007	32.4985	0	0	0	23.6529	0.952289
ENSG00000136518	119.17	0	0	3.89383	0	23.3943	0	0	0	0	0	0
ENSG00000136521	0	211.192	0	4.54281	7.83564	0	24.0206	0	1.03333	901.989	0	17.1412
ENSG00000163728	398.535	0	0	5.19178	0	0	0	0	0	3.91318	0.591321	0
ENSG00000114416	880.098	478.61	99.7497	16.2243	34.3563	15.0392	21.9011	103.16	48.5664	0	8.86982	10.4752
ENSG00000205981	8.79121	303.074	0	11.0325	0	22.8373	2.82595	5.47755	0	0	9.46114	0
ENSG00000058063	1181.93	0	0	89.5582	197.699	75.753	17.6622	0	0	1.95659	122.404	9.52289
ENSG00000043093	650.55	1376.86	390.586	236.875	107.288	193.282	170.264	22.8231	325.498	1.95659	257.225	59.0419
ENSG00000240024	0	0	0	13.6284	0	0	0	0	32.0331	0	28.3834	79.9923
ENSG00000172578	1025.64	1106.7	3.60541	297.878	306.795	284.631	224.663	52.9496	29.9665	0	205.189	38.0916
ENSG00000114796	76.1905	220.791	0	55.8116	25.3151	59.5998	161.079	23.736	52.6997	0	121.221	32.3778
ENSG00000163872	0	0	0	14.9264	42.7946	2.22803	2.11947	23.736	0	0	44.9404	8.5706
ENSG00000114770	46.8865	0	27.6415	231.683	188.658	324.178	110.919	599.791	215.965	23.4791	137.778	121.893
ENSG00000161202	27.3504	0	31.2469	13.6284	4.21919	11.6972	0.706488	0	0	74.3505	17.7396	4.76144
ENSG00000161203	2777.05	4872.5	1347.22	2891.17	3326.53	3816.61	3790.31	1670.65	2661.85	2694.23	3178.94	3154.93
ENSG00000175166	969.964	4.11413	1.2018	503.603	326.083	559.792	555.3	193.54	275.898	0	480.744	185.696
ENSG00000114867	107.448	6.85688	0	24.012	2.41097	8.91212	31.792	0	0	0	6.50454	3.80916
ENSG00000163882	26.3736	0	0	29.2038	65.0961	30.6354	10.5973	20.0843	118.833	3.91318	50.8536	76.1831
ENSG00000156931	61.5385	185.136	91.3371	343.955	274.85	189.94	160.373	77.5986	193.232	1.95659	778.77	387.582
ENSG00000073803	0	0	0	16.2243	29.5343	25.0653	0	44.7333	10.3333	0	49.671	5.71373
ENSG00000229638	82.0513	12.3424	13.2198	3.89383	6.63015	5.57007	9.18435	4.56462	6.19996	9.78296	8.2785	15.2366
ENSG00000163900	0.976801	0	0	53.2157	0.602741	59.0428	0	0	25.8332	0	25.4268	0
ENSG00000163898	0	95.9963	57.6866	136.284	78.9591	104.717	125.048	64.8176	221.132	612.413	81.011	52.3759
ENSG00000163904	54.7009	1.37138	1.2018	71.387	69.918	8.35511	8.47786	23.736	34.0998	0	20.6963	0
ENSG00000073792	134.799	331.873	376.165	214.81	107.891	177.685	154.721	147.894	5.16664	258.27	266.095	353.299
ENSG00000136527	1657.63	146.737	183.876	140.178	72.9317	103.603	221.131	256.532	154.999	0	184.492	275.212
ENSG00000058866	0	580.092	185.078	232.981	188.658	212.22	166.025	64.8176	2.06665	0	190.406	217.122
ENSG00000090520	35.1648	0	0	5.19178	0	1.67102	0.706488	0	0	905.902	15.3744	0
ENSG00000156976	4231.5	0	0	205.075	160.932	211.106	238.087	10.9551	230.432	311.098	232.981	195.219
ENSG00000073849	946.521	75.4256	682.624	641.834	471.946	382.664	186.513	279.355	98.1661	3.91318	590.139	39.0438
ENSG00000145012	45.9097	464.896	1157.34	560.063	355.015	424.997	299.551	522.193	241.799	0	494.345	160.937
ENSG00000127252	374.115	560.892	1184.98	534.104	323.672	757.53	551.061	762.292	622.063	1398.96	940.201	1062.75
ENSG00000187527	0	145.366	82.9244	29.8527	25.9179	10.5831	31.792	5.47755	0	1.95659	29.5661	29.521
ENSG00000236508	0	311.302	86.5299	36.9914	38.5754	28.4074	55.8126	13.6939	0	0	23.6529	25.7118
ENSG00000127249	0	0	1.2018	20.1181	2.41097	10.0261	67.8229	0	0	0	29.5661	87.6106
ENSG00000198836	2872.77	6361.81	3210.02	3484.98	3675.52	1477.18	1745.03	2914.97	4386.47	5783.68	2060.76	2025.52
ENSG00000178732	0	573.235	9.61443	60.3544	115.124	87.4502	80.5397	27.3877	9.29994	0	43.1665	213.313
ENSG00000145014	0	0	0	0	21.6987	12.8112	0	189.888	0	13.6961	7.68718	0
ENSG00000230266	150.427	31.5416	0	20.7671	18.685	22.8373	66.4099	20.0843	94.0328	0	25.4268	38.0916
ENSG00000114331	26.3736	46.6268	0	84.3664	80.1646	82.4371	138.472	0	25.8332	0	51.445	229.502
ENSG00000184203	0	0	260.791	41.5342	66.9043	89.6782	74.1813	0	45.4664	3.91318	40.8012	12.3798
ENSG00000224614	4.88401	0	0	10.3836	0.602741	33.9775	30.379	0	1.03333	0	13.0091	47.6144
ENSG00000161217	0.976801	0	0	51.9178	87.3975	23.3943	44.5088	6.39047	35.1331	3.91318	81.011	18.0935
ENSG00000163960	150.427	0	0	86.3133	0.602741	120.314	76.3008	54.7755	0	1.95659	52.0363	121.893
ENSG00000163961	180.708	12.3424	247.572	154.455	145.261	213.891	203.469	272.051	42.3664	166.31	192.771	44.7576
ENSG00000232065	97.6801	241.362	221.132	85.6644	120.548	81.8801	117.277	481.111	354.431	647.632	95.2028	138.082
ENSG00000163964	0.976801	2.74275	0	13.6284	39.1782	20.6093	18.3687	0	1.03333	0	21.2876	4.76144
ENSG00000174007	0	0	3.60541	16.2243	58.4659	7.7981	0	0	0	0	24.8355	60.9465
ENSG00000180370	23.4432	0	0	24.661	16.274	9.46913	56.5191	0	1.03333	27.3923	7.09586	5.71373
ENSG00000119231	27.3504	250.962	0	97.9948	69.3152	20.0523	72.7683	10.9551	0	0	61.4974	2.85687
ENSG00000114503	2.9304	0	0	17.5223	0	77.424	36.7374	0	0	0	0	0
ENSG00000075711	30.2808	0	6.00902	95.3989	98.8496	42.8896	68.5294	66.6435	109.533	1.95659	154.335	6.66602
ENSG00000145016	0.976801	19.1993	18.0271	125.901	92.8222	116.972	88.3111	37.4299	198.399	0	158.474	103.799
ENSG00000122068	1.9536	554.036	4.80721	157.7	177.809	129.783	188.632	56.6013	196.332	0	76.2805	25.7118
ENSG00000182899	572.406	515.637	245.168	386.139	447.837	399.374	582.853	702.039	1597.52	487.191	274.964	670.411
ENSG00000185621	0	1.37138	0	73.9829	18.685	69.0689	50.1607	0	8.26662	0	102.89	126.654
ENSG00000226435	0	0	0	17.5223	96.4386	16.1532	21.1947	4.56462	90.9328	0	0	93.3243
ENSG00000236438	32.2344	10.971	14.4216	26.6079	40.9864	10.5831	41.6828	15.5197	89.8995	80.2202	54.9929	21.9026
ENSG00000272602	0	0	132.198	1.29794	55.4522	0	0.706488	0	193.232	0	6.50454	0
ENSG00000250312	0	0	1.2018	26.6079	41.5891	67.9549	0.706488	28.3007	29.9665	0	82.1937	0.952289
ENSG00000250892	0	0	0	2.59589	9.64386	16.7102	0	0	77.4995	1.95659	0	0
ENSG00000198155	49.8169	0	0	12.3305	0	22.2803	0	0	0	0	23.0615	0.952289
ENSG00000174227	0	0	1.2018	20.7671	0	23.3943	0	0	0	0	0	113.322
ENSG00000169020	177.778	16.4565	212.719	53.8647	68.7125	70.7399	36.7374	155.197	226.299	628.066	89.8809	143.796
ENSG00000185619	2.9304	0	10.8162	44.1301	2.41097	49.5737	59.345	0	84.7328	0	30.7487	3.80916
ENSG00000178950	3.90721	0	0	37.6404	0	15.0392	0	0	0	0	0	61.8988
ENSG00000159692	55.6777	0	2.40361	5.19178	39.1782	21.7233	30.379	40.1687	22.7332	21.5225	10.6438	12.3798
ENSG00000090316	15.6288	0	0	4.54281	2.41097	11.6972	1.41298	0	0	0	16.557	125.702
ENSG00000244459	535.287	523.865	456.685	206.373	50.6303	120.314	124.342	308.568	347.198	52.828	309.852	216.17
ENSG00000163950	223.688	90.5108	46.8703	366.669	606.358	287.416	450.033	187.15	382.331	5.86977	202.823	265.689
ENSG00000168936	0	0	0	38.9383	3.01371	0	22.6076	3.6517	55.7997	1.95659	26.6095	0
ENSG00000013810	404.396	219.42	76.9154	265.43	364.658	297.999	360.309	222.754	442.264	680.894	225.885	755.165
ENSG00000109685	8.79121	0	0	2.59589	41.5891	0	12.7168	12.7809	0	0	63.8627	4.76144
ENSG00000243449	11.7216	0	20.4307	1.94692	10.2466	3.89905	2.11947	40.1687	0	0	1.77396	17.1412
ENSG00000063978	14.652	0	0	23.363	3.61645	19.4953	52.2801	0	0	0	24.2442	0
ENSG00000125386	50.7937	0	0	8.43664	3.01371	15.0392	0	0	0	0	33.7053	0
ENSG00000168884	259.829	0	98.5479	42.8322	25.3151	44.0036	45.2153	10.0422	0	0	30.7487	87.6106
ENSG00000087274	585.104	1368.63	26.4397	373.159	236.877	369.853	219.718	46.5591	133.299	1.95659	305.122	143.796
ENSG00000109736	0	1.37138	0	9.08561	0	3.34204	15.5427	0.912924	0	0	53.2189	0
ENSG00000249673	0	0	0	24.661	0	7.7981	3.53244	0	108.499	0	5.91321	0.952289
ENSG00000125388	0	4.11413	19.2289	53.2157	77.1509	26.1793	27.553	20.0843	52.6997	3.91318	215.832	38.0916
ENSG00000197386	7.81441	0	2.40361	60.3544	88.603	137.581	36.7374	1.82585	53.733	0	156.7	19.9981
ENSG00000132406	0	0	0	3.89383	0	5.01307	0	0	153.966	0	8.86982	0
ENSG00000248516	363.37	26.0561	66.0992	195.341	63.8906	85.2221	79.1267	97.6829	14.4666	88.0466	150.196	293.305
ENSG00000168818	0.976801	0	0	14.2774	12.6576	25.0653	45.9217	108.638	0	0	24.2442	2.85687
ENSG00000179010	30.2808	1128.64	7.21082	147.317	138.63	128.112	77.7137	50.2108	203.565	3.91318	160.839	301.876
ENSG00000251580	134.799	0	0	16.2243	25.9179	1.67102	0	48.385	10.3333	0	35.4793	19.0458
ENSG00000170846	5.86081	0	0	16.2243	96.4386	23.3943	9.18435	9.12924	2.06665	1.95659	5.32189	9.52289
ENSG00000170871	102.564	28.7989	99.7497	13.6284	68.7125	37.3195	20.4882	69.3823	0	5.86977	18.331	11.4275
ENSG00000132405	27.3504	0	0	53.2157	33.7535	45.6746	30.379	0	0	536.106	8.2785	2.85687
ENSG00000272620	720.879	15.0851	1157.34	170.68	197.699	77.424	169.557	364.257	333.765	412.841	224.702	318.065
ENSG00000196526	141.636	248.219	54.0812	434.163	402.631	233.386	402.698	73.9469	139.499	41.0884	334.097	347.585
ENSG00000071127	3056.41	7678.33	3407.11	5183.99	5398.75	4212.09	4960.96	2264.97	1568.59	3770.35	6633.44	3130.17
ENSG00000178163	0	1.37138	1.2018	96.0479	74.1372	82.9941	40.2698	167.978	437.097	0	82.1937	18.0935
ENSG00000249780	52.7473	1.37138	4.80721	2.59589	0	1.11401	0.706488	3.6517	78.5329	168.267	13.6004	140.939
ENSG00000157869	126.984	0	0	5.84075	0	0	1.41298	34.6911	0	0	11.2351	0
ENSG00000250634	0	0	0	35.6935	23.5069	11.1401	40.2698	0.912924	100.233	1.95659	5.91321	6.66602
ENSG00000248360	0	0	32.4487	6.48972	0	0	50.1607	0	1.03333	0	16.557	0.952289
ENSG00000137449	132.845	0	1.2018	21.4161	0.602741	11.6972	50.8672	52.0367	235.599	0	3.54793	0
ENSG00000118564	224.664	5.4855	545.619	49.9709	83.781	52.9157	71.3553	0.912924	129.166	1.95659	73.9152	36.187
ENSG00000237765	72.2833	625.347	194.692	108.378	89.8085	62.9418	186.513	208.147	173.599	270.01	163.205	191.41
ENSG00000169762	24.42	0	0	25.9589	0	51.2447	5.65191	15.5197	2.06665	0	1.77396	0
ENSG00000263327	0	0	0	1.29794	1.20548	0	4.94542	0	0	238.704	2.36529	0
ENSG00000169744	0.976801	2.74275	0	0	0	0	0	167.065	0	0	0	0
ENSG00000002549	0	0	133.4	53.8647	39.1782	123.656	0.706488	38.3428	4.13331	1.95659	118.264	0
ENSG00000118579	177.778	0	15.6234	38.9383	4.21919	44.5606	60.758	0.912924	144.666	340.447	211.693	67.6125
ENSG00000163257	0	0	0	16.2243	15.6713	23.3943	0	85.8149	0	0	20.6963	2.85687
ENSG00000178177	329.182	229.02	1.2018	34.3955	34.959	48.4596	38.8569	3.6517	0	201.529	37.2533	2.85687
ENSG00000237350	2548.47	13.7138	45.6685	23.363	34.3563	20.6093	32.4985	39.2557	22.7332	39.1318	21.2876	14.2843
ENSG00000109606	3365.08	0	1.2018	14.2774	0	16.7102	0	200.843	0	0	22.4702	0
ENSG00000281501	12.6984	0	57.6866	35.0445	25.3151	33.9775	61.4645	52.0367	108.499	0	18.331	91.4197
ENSG00000091490	129.915	1.37138	0	34.3955	47.0138	147.607	16.2492	7.3034	2.06665	1.95659	146.648	8.5706
ENSG00000250317	293.04	0	6.00902	5.19178	4.21919	16.1532	0	7.3034	0	0	40.8012	0
ENSG00000168214	42.0025	0	0	38.2894	59.0686	24.5083	4.94542	0	13.4333	3.91318	9.46114	1.90458
ENSG00000109689	7.81441	1.37138	9.61443	13.6284	67.507	45.6746	6.3584	48.385	79.5662	1.95659	16.557	0
ENSG00000240005	120.147	0	40.8613	57.1096	24.1097	23.3943	40.9763	203.582	69.2329	289.576	102.89	96.1812
ENSG00000169299	0.976801	783.055	0	0.648972	19.8905	14.4822	0	3.6517	0	3.91318	0.591321	79.9923
ENSG00000065882	287.18	79.5398	195.894	72.6849	260.384	195.51	78.4202	478.372	52.6997	1.95659	73.9152	119.036
ENSG00000109787	1980.95	829.682	487.932	709.976	902.304	866.147	708.608	382.515	439.164	900.032	626.801	170.46
ENSG00000109790	1.9536	1018.93	234.352	1466.03	378.522	26.7364	1003.92	252.88	272.798	1334.4	197.501	250.452
ENSG00000035928	236.386	0	14.4216	24.012	4.82193	18.3812	39.5634	38.3428	0	54.7846	18.331	1.90458
ENSG00000163682	88.8889	16.4565	180.271	32.4486	19.8905	58.4858	39.5634	213.624	159.132	7.82637	40.8012	9.52289
ENSG00000078140	1163.37	286.617	544.417	465.313	276.056	305.24	423.187	700.213	645.829	97.8296	356.567	296.162
ENSG00000121892	148.474	1411.14	1.2018	73.3339	63.8906	30.6354	43.0958	35.6041	371.998	0	35.4793	1.90458
ENSG00000168421	135.775	1.37138	0	0.648972	0.602741	0	2.11947	0.912924	0	0	1.18264	0
ENSG00000014824	91.8193	0	0	59.0565	16.8768	45.1176	32.4985	38.3428	0	1.95659	73.9152	6.66602
ENSG00000124406	25.3968	1.37138	0	88.9092	68.7125	85.2221	75.5943	0	1.03333	1.95659	43.1665	108.561
ENSG00000163281	10.7448	0	0	81.7705	222.412	54.0297	30.379	22.8231	228.365	700.46	76.8718	34.2824
ENSG00000249936	118.193	34.2844	137.006	51.2688	138.028	80.2091	60.758	52.0367	82.6662	164.354	30.1574	103.799
ENSG00000135605	8.79121	0	1.2018	18.8202	0	1.11401	9.18435	4.56462	27.8998	0	27.2008	3.80916
ENSG00000109171	184.615	257.819	149.024	216.108	257.973	269.035	311.561	45.6462	98.1661	874.596	261.955	185.696
ENSG00000075539	77.1673	0	0	18.8202	25.9179	0.557007	24.0206	6.39047	188.066	5.86977	23.0615	0
ENSG00000109180	433.7	4.11413	316.074	134.986	200.713	124.213	192.165	230.97	560.063	0	177.396	79.9923
ENSG00000145247	0	19.1993	0	8.43664	0	6.68409	6.3584	0	66.1329	0	17.7396	25.7118
ENSG00000109184	14.652	0	20.4307	16.8733	0	5.01307	0.706488	24.649	1.03333	0	2.36529	43.8053
ENSG00000226950	128.938	359.3	0	67.4931	53.0412	6.12708	18.3687	0	0	0	27.7921	39.9961
ENSG00000184178	4881.08	1645.65	3416.73	2555.65	1565.32	1839.24	3584.02	3018.13	2272.29	13.6961	632.714	3317.77
ENSG00000145216	93.7729	220.791	7.21082	64.2483	33.7535	82.9941	71.3553	107.725	18.5999	0	57.3582	32.3778
ENSG00000109220	368.254	1.37138	174.262	47.375	43.3974	57.9288	99.6149	45.6462	6.19996	0	49.671	8.5706
ENSG00000134853	309.646	1.37138	492.739	144.721	195.288	145.936	148.363	191.714	40.2998	1.95659	174.44	44.7576
ENSG00000134851	292.064	31.5416	28.8433	92.1541	90.4112	110.844	19.0752	20.9973	142.599	0	69.1846	7.61831
ENSG00000174799	0.976801	0	384.577	46.077	21.6987	13.9252	2.11947	1.82585	0	3.91318	20.1049	41.9007
ENSG00000109265	43.9561	0	0	16.8733	12.6576	27.8504	31.0855	8.21632	152.932	0	7.68718	13.332
ENSG00000174780	115.263	0	0	23.363	112.713	27.8504	2.82595	0.912924	44.4331	0	23.6529	55.2328
ENSG00000084093	28.3272	0	0	137.582	127.178	121.428	233.141	0	178.766	0	141.917	5.71373
ENSG00000047315	153.358	0	2.40361	35.0445	15.0685	59.5998	0	0	0	0	36.6619	0
ENSG00000163453	103.541	0	0	5.19178	0	26.1793	24.0206	24.649	0	0	17.7396	0
ENSG00000180673	112.332	0	0	0.648972	0	0.557007	2.82595	0	3.09998	0	0.591321	0
ENSG00000248049	0	0	0	1.29794	0	0	11.3038	0	0	1.95659	14.783	86.6583
ENSG00000083896	320.391	0	0	7.1387	4.21919	9.46913	17.6622	0	0	0	1.77396	0.952289
ENSG00000135226	0	0	34.8523	10.3836	141.041	64.0559	76.3008	307.656	390.598	622.196	48.4884	39.9961
ENSG00000132463	8.79121	1.37138	98.5479	219.353	346.576	239.513	200.643	273.877	2.06665	0	109.394	91.4197
ENSG00000173542	168.01	592.434	187.481	807.322	638.906	663.953	840.015	656.393	489.797	199.572	562.938	693.266
ENSG00000156136	387.79	1549.65	145.418	406.906	303.782	557.007	372.319	161.588	35.1331	0	276.738	279.973
ENSG00000132466	666.179	2.74275	0	23.363	0.602741	0	2.82595	0	0	0	27.7921	0
ENSG00000109272	15707	8652.01	2706.46	5309.24	5261.93	2067.61	2226.85	10889.4	8850.45	6427.4	6668.33	7933.52
ENSG00000163737	101758	108066	108525	53954.3	61427.2	36332.5	60743.2	64427.8	110361	150992	39765.8	103826
ENSG00000163736	325655	282835	358950	203291	254245	200662	300941	284155	490979	410238	123959	457931
ENSG00000163735	9174.12	6020.34	13932.5	10290.8	8187.04	4249.41	7912.67	7636.61	13053	8031.81	17673.4	20256.1
ENSG00000163734	312.576	379.871	237.957	114.219	157.315	103.603	134.939	454.636	295.532	352.186	142.508	278.068
ENSG00000248848	82.0513	8.22825	3.60541	5.19178	3.01371	6.68409	21.1947	14.6068	4.13331	13.6961	8.86982	6.66602
ENSG00000163738	1010.01	794.026	647.772	780.065	966.194	605.467	940.336	1205.06	668.563	1205.26	1118.78	763.736
ENSG00000163743	164.103	2600.13	598.498	926.733	624.44	617.721	845.667	468.33	904.161	11.7395	486.658	575.183
ENSG00000174796	0	0	0	3.24486	0	17.8242	3.53244	0	25.8332	0	9.46114	69.5171
ENSG00000138757	2235.9	113.824	1203.01	1024.08	673.262	605.467	629.481	285.745	446.397	15.6527	860.373	912.293
ENSG00000138760	2.9304	0	0	0	0.602741	2.78504	19.7817	0	123.999	9.78296	0	0.952289
ENSG00000138758	362.393	27.4275	1073.21	915.7	1182.58	1540.68	1730.19	859.062	119.866	7.82637	828.441	666.602
ENSG00000118816	701.343	2214.77	450.676	486.729	418.302	378.765	469.108	433.639	291.398	0	551.703	380.916
ENSG00000138767	1684.98	194.735	1.2018	81.1216	31.3425	82.9941	85.4851	0	4.13331	3.91318	24.2442	96.1812
ENSG00000169288	0	471.753	3.60541	0	10.2466	0	0	0	0	0	0	0
ENSG00000249072	107.448	98.739	85.328	30.5017	20.4932	23.3943	19.0752	68.4693	73.3662	162.397	43.1665	39.0438
ENSG00000138772	731.624	10721.4	379.77	455.579	441.207	474.013	488.89	912.924	909.328	3193.16	768.127	868.488
ENSG00000251442	5.86081	209.82	0	3.89383	4.21919	21.1663	0	15.5197	0	0	28.3834	3.80916
ENSG00000138756	1.9536	0	8.41262	34.3955	0	27.2934	2.11947	0.912924	0	0	12.4178	4.76144
ENSG00000249307	80.0977	1228.75	755.934	362.127	302.576	221.689	352.538	222.754	989.927	1404.83	402.69	1881.72
ENSG00000250334	4534.31	8376.36	13185	5792.08	8628.84	5281.54	12097.9	13394.4	7490.59	12457.6	5659.54	6583.17
ENSG00000249646	38.0953	174.165	118.979	188.851	153.699	99.1473	110.212	164.326	230.432	27.3923	126.543	19.9981
ENSG00000251399	38.0953	95.9963	377.366	73.3339	72.329	101.375	150.482	214.537	109.533	862.857	99.9333	122.845
ENSG00000248408	0	0	0	27.9058	23.5069	32.3064	86.8981	8.21632	41.3331	0	21.8789	1.90458
ENSG00000163297	372.161	1.37138	31.2469	153.806	196.494	253.438	110.919	51.1238	180.832	205.442	117.673	139.986
ENSG00000138670	0	0	0	3.24486	0	22.2803	1.41298	0	189.099	0	24.2442	0.952289
ENSG00000234568	13.6752	15.0851	10.8162	21.4161	19.2877	12.8112	16.2492	7.3034	6.19996	33.2621	15.9657	12.3798
ENSG00000138668	635.898	2.74275	6.00902	11.6815	34.959	26.1793	16.2492	48.385	0	0	17.1483	0
ENSG00000152795	746.276	0	0	7.78767	21.6987	15.0392	0	0	1.03333	1.95659	40.2099	0
ENSG00000145293	0	0	0	28.5548	39.1782	10.0261	0	61.1659	0	0	0	0
ENSG00000249242	0	0	0	15.5753	0	20.6093	53.6931	93.1183	0	0	0.591321	0
ENSG00000138674	1232.72	1520.85	380.972	409.502	490.631	269.035	196.404	241.012	273.832	52.828	149.604	37.1393
ENSG00000251022	0	748.771	0	12.9794	12.0548	13.3682	40.9763	0	0	723.939	13.6004	0
ENSG00000189308	101.587	6.85688	51.6776	77.2277	121.151	23.3943	54.3996	10.0422	0	1.95659	20.6963	142.843
ENSG00000138663	15.6288	1.37138	1.2018	168.084	75.3427	126.441	203.469	0	51.6664	1735.5	98.1594	253.309
ENSG00000145287	0	545.807	117.777	8.43664	0	3.89905	0.706488	62.0789	0	0	0	0
ENSG00000173085	0	0	0	76.5787	36.7672	81.8801	25.4336	81.2503	89.8995	0	67.4106	36.187
ENSG00000173083	1.9536	0	30.0451	154.455	71.1235	108.616	86.8981	190.801	45.4664	1.95659	178.579	115.227
ENSG00000163312	0	0	0	5.84075	5.42467	18.9383	44.5088	41.9945	0	0	11.8264	0
ENSG00000163319	0	42.5126	103.355	4.54281	15.6713	6.12708	15.5427	0	27.8998	0	0	0.952289
ENSG00000163322	26.3736	9.59963	48.0721	41.5342	13.863	37.3195	30.379	36.517	43.3997	0	68.5933	41.9007
ENSG00000109339	44.9329	0	0	36.3425	37.37	59.0428	6.3584	205.408	82.6662	1.95659	13.0091	0
ENSG00000163633	0	0	0	5.19178	27.7261	11.6972	32.4985	0	73.3662	455.886	47.897	59.0419
ENSG00000172493	53.7241	0	122.584	79.8236	33.7535	80.7661	40.9763	83.0761	0	0	98.1594	34.2824
ENSG00000235043	127.961	0	0	0	3.01371	1.11401	0	1.82585	4.13331	0	0	0.952289
ENSG00000145332	40.0489	0	0	57.1096	12.0548	22.8373	86.8981	0.912924	0	1.95659	2.95661	14.2843
ENSG00000198189	0	45.2554	14.4216	27.9058	0.602741	46.2316	13.4233	0	0	299.358	7.68718	8.5706
ENSG00000152583	159.219	8.22825	0	1.94692	0.602741	42.3326	0	0	41.3331	1.95659	49.0797	0
ENSG00000163644	0	1.37138	361.743	24.012	13.863	19.4953	0	0	1.03333	0	59.7235	0
ENSG00000138642	445.421	0	3.60541	23.363	6.63015	13.3682	52.2801	0	14.4666	0	39.6185	20.9504
ENSG00000138646	0	0	812.419	2.59589	0	3.34204	0	0	0	0	0	0
ENSG00000138641	23.4432	0	0	19.4692	47.6166	93.0202	0.706488	0	0	0	0.591321	4.76144
ENSG00000177432	0	0	0	9.73459	39.7809	0	0	0	108.499	0	4.73057	0
ENSG00000145335	4918.19	4605.08	7512.47	6111.37	6475.85	5381.25	3640.53	4610.27	4733.67	4809.3	7610.9	5918.48
ENSG00000247775	0	120.681	2.40361	17.5223	0	11.6972	0	0	92.9994	1.95659	28.9748	13.332
ENSG00000138722	218.804	168.679	307.662	876.762	866.139	601.568	751.704	191.714	307.931	763.071	393.82	366.631
ENSG00000187653	13068.6	13826.2	14178.9	4335.14	5322.81	3153.78	5401.81	10626.4	12432	26245.7	6049.81	10218.1
ENSG00000163104	9.76801	0	0	5.84075	18.685	0	0	0	0	226.965	17.1483	0
ENSG00000163110	46.8865	15.0851	288.433	417.938	255.562	427.782	245.858	229.144	516.664	1.95659	620.296	703.742
ENSG00000138698	108.425	124.795	45.6685	270.621	367.069	417.199	359.603	293.962	327.565	1.95659	185.675	106.656
ENSG00000168785	395.605	1.37138	293.24	72.0359	99.4523	89.1212	27.553	105.899	0	0	56.7669	26.6641
ENSG00000151247	923.077	501.923	1251.08	929.328	473.755	498.522	1256.14	634.482	1114.96	88.0466	522.728	511.379
ENSG00000164024	15.6288	0	1.2018	64.8972	39.7809	30.0784	2.11947	0	1.03333	1.95659	0	2.85687
ENSG00000197894	8.79121	0	0	68.7911	82.5756	56.8148	83.3656	14.6068	9.29994	485.235	75.0978	18.0935
ENSG00000246090	0	0	0	6.48972	0	14.4822	23.3141	0	86.7995	0	4.13925	9.52289
ENSG00000070190	7251.77	8032.14	9765.86	10417.3	6885.11	6474.1	13147	7023.13	5886.86	5697.59	6220.7	7248.82
ENSG00000109270	0	325.016	0	42.8322	41.5891	77.424	19.7817	10.9551	39.2664	0	37.2533	162.841
ENSG00000164031	254.945	0	295.644	31.7996	16.274	74.639	70.6488	12.7809	2.06665	0	15.9657	81.8969
ENSG00000164032	16016.6	799.512	593.691	428.322	629.262	417.199	583.559	605.269	617.93	1629.84	431.665	788.495
ENSG00000164035	78.1441	179.65	0	7.78767	84.9865	12.2542	7.06488	103.16	21.6999	0	44.9404	11.4275
ENSG00000251636	96.7033	234.505	0	15.5753	109.699	15.5962	14.1298	223.666	77.4995	0	39.6185	43.8053
ENSG00000138814	611.478	21.942	6.00902	32.4486	37.9727	31.7494	42.3893	13.6939	10.3333	1.95659	21.8789	15.2366
ENSG00000153064	721.856	1280.86	801.603	1503.67	772.714	587.643	2016.32	628.092	1069.49	203.485	576.538	1201.79
ENSG00000138821	0	0	0	28.5548	27.1234	19.4953	0.706488	0	1.03333	0	89.2895	0
ENSG00000248161	0	0	0	4.54281	11.4521	13.3682	6.3584	49.2979	0	0	30.1574	0
ENSG00000109323	97.6801	135.766	49.2739	79.8236	34.3563	160.975	50.1607	115.028	42.3664	473.495	132.456	46.6622
ENSG00000109332	17779.7	869.452	128.593	844.962	784.769	818.801	793.387	1306.39	406.098	1488.97	711.36	589.467
ENSG00000246560	120.147	0	0	11.0325	9.64386	15.0392	0.706488	35.6041	0	0	4.73057	0
ENSG00000145354	74.2369	577.349	290.836	78.5257	207.946	113.073	32.4985	331.392	205.632	1.95659	166.753	266.641
ENSG00000138778	0	0	15.6234	4.54281	4.82193	15.0392	0.706488	10.0422	51.6664	3.91318	12.4178	0
ENSG00000168772	0	1.37138	6.00902	31.7996	16.8768	28.9644	34.6179	0.912924	27.8998	0	11.2351	1.90458
ENSG00000250670	0	0	31.2469	18.8202	17.4795	19.4953	16.2492	47.4721	78.5329	0	23.6529	20.9504
ENSG00000248242	0	442.954	109.364	215.459	327.289	211.106	156.84	269.313	400.931	551.759	169.709	305.685
ENSG00000248373	0	414.155	32.4487	126.55	169.973	135.91	129.994	137.852	261.432	348.273	88.6982	173.317
ENSG00000251259	0.976801	0	8.41262	34.3955	6.63015	33.9775	55.1061	35.6041	23.7665	0	8.86982	39.9961
ENSG00000168769	0.976801	12.3424	3.60541	219.353	106.685	199.966	219.718	172.543	179.799	256.313	215.832	74.2785
ENSG00000138777	0.976801	0	0	16.2243	29.5343	10.0261	40.9763	1.82585	74.3996	0	30.7487	48.5667
ENSG00000249264	267.644	9.59963	0	1.29794	0.602741	2.78504	1.41298	5.47755	5.16664	7.82637	5.32189	0.952289
ENSG00000138785	17.5824	0	0	3.24486	0	0	0	112.29	0	0	0	0
ENSG00000145348	43.9561	0	0	4.54281	21.0959	1.11401	0	14.6068	0	1.95659	3.54793	11.4275
ENSG00000164022	0	43.884	0	10.3836	0	13.9252	21.1947	25.5619	1.03333	0	4.73057	0
ENSG00000138801	0	0	0	208.969	311.617	292.986	194.991	30.1265	52.6997	1.95659	186.858	594.228
ENSG00000138796	1.9536	1.37138	1.2018	140.178	202.521	174.9	204.175	294.875	552.83	0	63.2714	201.885
ENSG00000138795	210.989	0	0	0	0	0	0	0	0	0	0	0
ENSG00000109475	140.659	408.67	91.3371	18.8202	28.3288	38.9905	13.4233	122.332	81.6328	303.272	46.1231	84.7537
ENSG00000138794	0.976801	0	0	110.325	58.4659	89.1212	125.048	212.711	103.333	0	172.666	69.5171
ENSG00000123739	2400.98	4280.06	4047.67	4123.57	3679.13	3727.49	3700.59	2293.27	2649.45	5098.88	2905.75	4430.05
ENSG00000138798	609.524	1.37138	389.384	490.623	620.221	399.374	406.231	399.861	443.297	21.5225	467.144	265.689
ENSG00000170522	99.6337	0	38.4577	4.54281	0	25.0653	0	26.4748	0	0	31.34	0
ENSG00000250966	159.219	349.701	264.397	103.836	154.302	91.3492	150.482	219.102	238.699	389.362	175.622	337.11
ENSG00000174720	0	0	0	9.08561	15.6713	15.5962	32.4985	73.034	0	0	26.6095	6.66602
ENSG00000145349	72.2833	0	10.8162	58.4075	5.42467	4.45606	72.0618	62.9918	218.032	0	76.8718	10.4752
ENSG00000213492	97.6801	198.849	246.37	107.08	171.781	78.538	142.711	155.197	142.599	125.222	78.6458	167.603
ENSG00000269893	0	67.1974	1.2018	6.48972	5.42467	10.5831	2.11947	7.3034	34.0998	0	7.09586	4.76144
ENSG00000164096	4160.2	5244.14	5948.93	3555.07	3070.36	3350.4	2726.34	6347.56	3998.98	7204.17	4249.83	3897.72
ENSG00000283050	0	0	13.2198	1.29794	0	3.89905	0	0	109.533	0	10.6438	0
ENSG00000138735	663.248	15.0851	1186.18	2394.71	2322.36	2054.8	2666.29	1674.3	1597.52	3093.37	1811.81	657.079
ENSG00000164111	265.69	69.9401	492.739	81.7705	103.672	96.3623	27.553	3.6517	4.13331	1.95659	308.078	4.76144
ENSG00000145386	0	0	0	16.8733	0	0	0	0	0	1.95659	0.591321	120.941
ENSG00000138688	211.966	0	0	21.4161	34.3563	7.7981	24.0206	0.912924	0	1.95659	14.783	0
ENSG00000224786	45.9097	1.37138	24.0361	20.1181	15.0685	6.12708	4.94542	14.6068	29.9665	25.4357	28.9748	23.8072
ENSG00000170917	0	0	143.015	0	0	0.557007	14.8363	0	0	0	0.591321	22.8549
ENSG00000138709	54.7009	1.37138	252.379	94.75	68.7125	100.261	219.718	93.1183	75.4329	21.5225	83.9677	17.1412
ENSG00000164040	76.1905	0	39.6595	2.59589	0	2.22803	5.65191	0.912924	0	0	0	0.952289
ENSG00000077684	66.4225	0	0	0	0	11.1401	0	80.3373	0	0	0	0
ENSG00000151466	170.94	267.418	400.201	133.039	173.589	164.874	164.612	76.6856	145.699	119.352	167.344	99.9903
ENSG00000151470	0	1.37138	67.301	28.5548	28.9316	23.3943	24.7271	0	98.1661	0	10.6438	0.952289
ENSG00000109381	631.99	447.068	0	39.5873	2.41097	18.9383	0	1.82585	0	307.185	25.4268	0.952289
ENSG00000109390	60.5617	554.036	21.6325	129.794	188.658	142.037	204.882	313.133	253.165	0	132.456	150.462
ENSG00000164134	496.215	0	0	22.714	0.602741	19.4953	37.4439	2.73877	0	0	4.73057	21.9026
ENSG00000172007	2.9304	493.695	7.21082	4.54281	11.4521	1.67102	0	0	3.09998	0	1.77396	0.952289
ENSG00000178458	922.1	933.906	784.778	315.401	414.083	295.214	466.989	647.263	677.863	1281.57	477.196	947.528
ENSG00000196782	78.1441	0	1.2018	41.5342	192.274	96.9193	79.1267	61.1659	11.3666	1.95659	45.5318	66.6602
ENSG00000153130	514.774	567.749	1.2018	149.264	108.493	102.489	110.919	6.39047	145.699	0	41.9838	163.794
ENSG00000248810	0	0	0	0	37.37	0	0	0.912924	0	0	60.3148	0
ENSG00000109452	4.88401	4.11413	0	9.73459	16.274	39.5475	10.5973	0.912924	0	0	0.591321	24.7595
ENSG00000170185	54.7009	0	0	14.2774	4.21919	36.7625	6.3584	0	0	0	0.591321	0
ENSG00000109458	0	37.0271	0	19.4692	2.41097	7.7981	0.706488	0	0	1.95659	66.8193	56.185
ENSG00000153147	182.662	16.4565	0	67.4931	119.343	43.4466	11.3038	181.672	1.03333	1.95659	10.6438	12.3798
ENSG00000183090	0	0	0	16.8733	17.4795	13.9252	9.18435	19.1714	0	3.91318	16.557	57.1373
ENSG00000246448	1029.55	2137.97	769.154	354.988	1368.83	2573.37	298.845	4265.18	196.332	704.373	1684.08	453.29
ENSG00000197465	0	0	43.2649	6.48972	0	0.557007	0	0.912924	0	0	63.8627	126.654
ENSG00000251600	49.8169	104.225	38.4577	79.8236	78.3564	32.8634	121.516	8.21632	117.799	0	29.5661	105.704
ENSG00000248828	1.9536	4.11413	6.00902	7.78767	15.0685	13.3682	26.1401	5.47755	1.03333	9.78296	7.68718	12.3798
ENSG00000250361	0	0	0	8.43664	0	8.35511	0.706488	7.3034	0	0	63.8627	17.1412
ENSG00000170180	0	71.3115	0	32.4486	21.0959	15.0392	5.65191	13.6939	0	0	91.0635	15.2366
ENSG00000164163	161.172	6.85688	0	0	0	0	0	0	1.03333	3.91318	0	0
ENSG00000164164	106.471	1.37138	0	4.54281	0.602741	0	0	0	0	1.95659	2.36529	0
ENSG00000170365	116.239	0	280.02	104.485	142.85	168.773	156.134	25.5619	135.366	172.18	44.9404	101.895
ENSG00000249245	3.90721	27.4275	26.4397	11.0325	37.9727	18.3812	27.553	20.0843	16.5332	7.82637	10.0525	47.6144
ENSG00000164167	8.79121	90.5108	0	3.89383	0	0	21.1947	0	16.5332	0	14.783	0
ENSG00000120519	0	0	39.6595	20.7671	33.1508	11.6972	0	0	0	0	11.2351	0
ENSG00000164168	0	0	0	0	0	0	7.06488	0	0	0	7.09586	182.839
ENSG00000164169	0.976801	0	0	0	0	30.0784	19.0752	0	0	1303.09	1.18264	0
ENSG00000071205	37.1185	0	0	57.1096	37.9727	54.5867	25.4336	25.5619	138.466	3.91318	27.7921	107.609
ENSG00000198589	500.122	83.6539	623.736	905.965	565.974	572.047	652.795	34.6911	207.699	5.86977	395.594	186.649
ENSG00000145425	198.291	389.471	4.80721	73.3339	66.3015	79.0951	103.147	148.807	116.766	792.419	92.2462	169.507
ENSG00000109670	145.543	0	0	10.3836	0	15.5962	0.706488	8.21632	0	0	13.6004	13.332
ENSG00000268471	0	566.378	0	5.84075	0	0	0	0	0	0	0	0
ENSG00000121210	14.652	0	31.2469	40.2363	83.781	39.5475	0	236.447	106.433	1.95659	45.5318	20.9504
ENSG00000250771	0	0	1.2018	12.3305	49.4248	1.11401	2.11947	0	189.099	0	11.2351	83.8014
ENSG00000171566	110.379	0	0	4.54281	0	5.57007	0.706488	0.912924	0	0	12.4178	0
ENSG00000164116	1374.36	961.334	1010.72	1970.93	1272.39	2012.47	1819.21	1554.71	359.598	254.357	1279.03	904.675
ENSG00000260244	0	4.11413	8.41262	100.591	74.1372	111.401	6.3584	1.82585	0	0	62.0888	44.7576
ENSG00000061918	1416.36	947.62	2288.23	2275.3	1937.21	2099.36	2353.31	1887.01	1478.69	121.309	1523.24	1731.26
ENSG00000145431	83.0281	159.08	587.682	281.005	369.48	188.269	307.322	289.397	77.4995	35.2186	387.907	153.319
ENSG00000171497	118.193	0	0	8.43664	0	1.11401	14.1298	0	0	1.95659	17.7396	0
ENSG00000109756	250.061	0	0	8.43664	30.7398	7.7981	0	138.765	0	0	15.3744	0
ENSG00000109466	16.6056	0	0	9.08561	42.1919	13.3682	0	0	0	0	25.4268	0
ENSG00000145439	0.976801	1.37138	0	44.1301	24.7124	57.3718	40.9763	0	0	289.576	69.1846	5.71373
ENSG00000137601	13.6752	2.74275	0	22.0651	13.863	6.68409	29.6725	21.9102	0	0	14.1917	54.2805
ENSG00000109572	349.695	98.739	180.271	786.555	608.166	780.924	855.557	17.3456	481.53	258.27	364.845	955.146
ENSG00000056050	98.6569	0	0	6.48972	0	0	0	0	0	0	7.09586	0.952289
ENSG00000198948	2144.08	5990.17	2021.43	5868.01	4613.98	3486.87	5115.68	2271.36	3486.45	2655.09	3466.92	3290.16
ENSG00000245213	0	0	0	18.1712	13.863	61.8278	29.6725	25.5619	0	0	27.7921	0
ENSG00000109586	263.736	0	0	24.012	42.7946	0	0	0	0	0	17.7396	0
[truncated: 5,396 more rows]

## Sheet: Lipedema vs. Class II Obesity
	Class Ii Obesity	Class Ii Obesity	Class Ii Obesity	Lipedema	Lipedema	Lipedema	Lipedema	Lipedema	Lipedema	Lipedema	Lipedema	Class Ii Obesity
ENSG00000223972	339.258	411.189	340.296	501.045	316.694	247.598	60.5921	150.246	338.162	244.951	368.241	198.493
ENSG00000279928	306.502	1029.53	301.47	482.753	280.437	354.778	115.991	117.346	123.081	239.507	262.726	315.524
ENSG00000279457	11.6985	23.7104	22.8387	8.74841	2.95976	17.6371	8.65601	8.77352	41.027	130.64	22.661	27.5366
ENSG00000228463	10.1387	38.0615	0	0	5.91952	2.03505	12.984	13.1603	7.45946	5.44335	1.41631	24.0946
ENSG00000236679	33.5358	61.1479	0	0.79531	0.73994	9.49691	25.1024	46.061	33.5676	0	1.41631	39.0102
ENSG00000225972	1916.22	1234.19	1117.57	1324.99	1135.81	900.172	1345.14	1716.32	3266	7147.12	44722.9	1626.96
ENSG00000225630	3559.48	2447.16	2102.68	2780.4	2011.16	1323.46	17215.9	3573.02	5901.68	14084.7	1809.34	3405.37
ENSG00000237973	2898.9	3097.95	1456.34	1830.01	2402.59	1842.4	2331.06	3573.02	2589.68	9504.09	2909.1	5750.57
ENSG00000229344	1849.93	1198	947.804	1266.13	1342.25	869.646	1392.75	2199.96	3237.41	8573.28	1640.09	1641.87
ENSG00000240409	65.5118	72.3792	74.6063	81.1216	41.4366	30.5258	32.8929	103.089	98.2162	416.416	41.7812	63.1048
ENSG00000248527	31575.1	32900.1	20780.1	22461.2	18829.3	15307.7	23637	31492.5	47360.1	116300	17025.5	30810.1
ENSG00000198744	914.826	909.731	586.953	811.216	634.869	669.532	917.537	1339.06	997.081	4839.14	1009.12	1688.91
ENSG00000230092	5.45932	3.11979	19.0322	3.97655	5.17958	2.03505	0	29.6106	57.1892	0	12.0387	18.3578
ENSG00000187608	14.8181	19.9667	6.8516	14.3156	13.3189	23.7423	17.312	0	0	0	21.2447	13.7683
ENSG00000078808	50.6937	31.8219	22.0774	19.8828	10.3592	49.5196	55.3985	0	17.4054	0	16.9957	26.3893
ENSG00000160087	29.6363	58.6521	61.6644	38.9702	4.43964	40.7011	19.9088	66.8981	0	0	72.2319	11.4736
ENSG00000224051	0.779903	21.2146	25.1225	25.4499	36.2571	35.2742	0	0	0	0	14.1631	5.7368
ENSG00000175756	36.6554	34.9417	25.8838	34.9936	66.5946	61.7299	42.4145	44.9643	79.5676	0	29.7425	18.3578
ENSG00000242485	24.177	9.35938	35.7806	9.54372	24.418	17.6371	18.1776	103.089	74.5946	0	10.6223	3.44208
ENSG00000160075	290.124	317.595	163.677	120.092	272.298	318.825	197.357	179.857	345.622	168.744	111.18	145.715
ENSG00000197530	9.35883	19.9667	22.8387	6.36248	4.43964	36.6309	14.7152	39.4808	0	0	16.2876	19.5051
ENSG00000189339	20.2775	54.2844	43.3934	33.403	3.6997	56.3031	38.9521	2.19338	68.3784	0	12.0387	29.8314
ENSG00000215790	32.7559	0	0.761289	9.54372	0	17.6371	12.984	1.09669	75.8378	0	7.08156	1.14736
ENSG00000078369	244.889	329.45	175.858	253.704	307.815	345.281	143.69	98.7021	176.541	870.936	232.275	203.083
ENSG00000187730	10.9186	22.4625	12.1806	9.54372	0	1.3567	22.5056	108.572	141.73	0	14.8713	13.7683
ENSG00000162585	25.7368	96.7135	47.9612	46.128	91.7526	48.1629	62.3233	6.58014	4.97297	51.7118	66.5667	104.41
ENSG00000157916	113.866	87.3542	98.9675	69.9873	8.13934	98.3609	56.2641	1.09669	88.2703	0	101.974	66.5469
ENSG00000157873	4.67942	51.1646	148.451	44.5374	134.669	86.1506	80.5009	138.183	0	0	71.5238	39.0102
ENSG00000228037	17.1579	17.4708	31.2128	22.2687	8.87928	2.7134	0	0	0	0	16.9957	37.8629
ENSG00000157870	57.7128	14.351	62.4257	33.403	28.1177	107.858	45.8769	117.346	31.0811	0	58.7769	25.2419
ENSG00000158109	77.2103	51.7885	101.251	70.7826	62.8949	76.6537	52.8017	50.4477	1.24324	2.72168	89.9358	83.7573
ENSG00000235169	28.8564	5.61563	9.13546	10.339	1.47988	6.10516	24.2368	7.67683	22.3784	0	36.8241	25.2419
ENSG00000116198	0	17.4708	0	20.6781	14.0589	35.2742	0.865601	0	1.24324	0	1.41631	30.9787
ENSG00000198912	80.33	133.527	113.432	76.3498	31.8174	138.384	40.6833	100.895	0	2.72168	108.348	165.22
ENSG00000236423	0	21.8385	17.5096	10.339	10.3592	6.10516	0	0	18.6487	0	22.661	2.29472
ENSG00000116237	0	43.6771	15.2258	25.4499	32.5574	3.39175	45.8769	0	0	0	29.7425	0
ENSG00000097021	244.109	292.636	388.257	303.808	293.016	497.231	422.413	647.047	819.297	892.709	776.847	375.187
ENSG00000171735	4161.56	3966.5	3785.89	3818.28	4082.99	2663.21	3767.1	6834.57	7592.49	12772.8	2792.26	4666.31
ENSG00000049245	145.842	242.096	190.322	177.354	98.412	221.142	228.519	3.29007	341.892	2092.97	132.425	157.188
ENSG00000049246	31.976	9.98333	15.2258	6.36248	0.73994	16.9588	75.3073	0	0	0	4.24894	75.7258
ENSG00000116288	6988.71	6090.46	6649.86	4741.64	4312.37	6514.2	4484.68	9383.28	7551.46	11580.7	7539.03	6466.52
ENSG00000142599	16.378	8.73542	22.8387	6.36248	1.47988	2.7134	0	2.19338	57.1892	0	21.2447	11.4736
ENSG00000074800	1160.49	1021.42	1961.08	1876.93	2196.88	2104.92	1507.01	1256.81	2783.62	293.941	2308.59	2476
ENSG00000171621	43.6745	36.8135	25.1225	52.4905	13.3189	59.0165	26.8336	5.48345	2.48649	0	33.2833	19.5051
ENSG00000178585	25.7368	73.0031	39.587	46.9233	18.4985	103.109	109.931	40.5775	19.8919	0	24.0773	34.4208
ENSG00000162441	102.167	169.717	244.374	163.039	116.911	120.068	196.492	227.015	157.892	2171.9	126.052	112.441
ENSG00000130939	3.89951	46.7969	19.0322	36.5843	0.73994	16.9588	8.65601	1.09669	0	187.796	31.1589	2.29472
ENSG00000054523	35.0956	54.2844	71.5611	85.0982	0	93.6124	47.6081	0	161.622	2.72168	60.1933	22.9472
ENSG00000142657	726.869	930.322	972.165	1483.25	1336.33	1590.05	1234.35	440.869	895.135	51.7118	1002.75	936.246
ENSG00000120948	0	22.4625	9.13546	7.9531	14.0589	17.6371	0	25.2239	0	0	40.3649	0
ENSG00000177674	74.8706	120.424	190.322	146.337	216.802	301.188	87.4257	104.186	136.757	987.968	189.078	273.072
ENSG00000177000	4.67942	44.301	3.04515	42.9468	53.2757	16.9588	12.984	0	0	0	52.4035	40.1576
ENSG00000011021	17.9378	4.99167	8.37417	7.15779	1.47988	8.81856	3.46241	3.29007	13.6757	43.5468	13.455	16.063
ENSG00000242349	160.66	385.606	240.567	133.612	198.304	250.311	101.275	337.78	534.595	740.296	226.61	349.945
ENSG00000175206	27.2966	30.574	15.2258	7.15779	0	9.49691	0	0	0	0	16.9957	5.7368
ENSG00000116685	6.23922	45.549	20.5548	10.339	88.7928	92.2557	24.2368	1.09669	3.72973	2.72168	29.7425	4.58944
ENSG00000083444	50.6937	8.73542	20.5548	17.4968	60.6751	29.1691	0	0	0	0	14.8713	39.0102
ENSG00000116688	737.788	67.3875	46.4386	885.976	1294.16	1834.26	551.388	375.068	1.24324	228.621	1450.3	570.238
ENSG00000048707	6.23922	92.9698	53.2902	85.0982	32.5574	71.9052	57.9953	14.257	1.24324	2.72168	35.4078	49.3365
ENSG00000162496	722.19	421.172	768.901	407.199	989.3	319.503	283.917	1146.04	401.568	234.064	645.838	780.205
ENSG00000272482	10.1387	7.4875	6.8516	1.59062	18.4985	18.3155	6.92481	30.7073	19.8919	0	14.1631	22.9472
ENSG00000116731	11.6985	13.1031	0	7.9531	23.6781	6.10516	4.32801	1.09669	55.946	0	60.9014	0
ENSG00000132906	25.7368	34.3177	44.916	36.5843	67.3346	63.0866	61.4577	0	3.72973	2.72168	63.734	2.29472
ENSG00000116138	11.6985	1.87188	28.929	42.1514	0	17.6371	64.9201	0	0	2.72168	11.3305	34.4208
ENSG00000197312	2.33971	8.11146	20.5548	22.2687	48.8361	7.46186	31.1616	0	1.24324	0	18.4121	32.1261
ENSG00000233954	144.282	93.5938	86.7869	82.7123	136.889	71.2268	85.6945	187.534	284.703	462.685	115.429	142.273
ENSG00000179743	16.378	29.326	57.8579	27.8359	12.579	16.2804	16.4464	57.0279	11.1892	432.746	34.6996	8.03152
ENSG00000065526	0.779903	41.8052	21.3161	17.4968	0	3.39175	38.0865	20.8371	1.24324	0	0	1.14736
ENSG00000037637	38.2152	28.0781	26.6451	37.3796	23.6781	78.0104	6.92481	0	197.676	2.72168	26.9099	5.7368
ENSG00000055070	111.526	119.176	106.58	108.957	75.4739	126.173	119.453	264.302	80.8108	498.067	195.451	111.294
ENSG00000157191	46.7942	111.065	105.819	83.5076	62.8949	122.782	57.1297	122.829	167.838	2.72168	77.8972	30.9787
ENSG00000117118	64.7319	6.86354	19.0322	48.5139	34.0372	33.2392	24.2368	110.766	0	2.72168	0	36.7155
ENSG00000159339	1067.69	2474.62	1928.34	1624.02	174.626	337.819	2011.66	1657.1	663.892	781.121	453.22	1272.42
ENSG00000179051	42.8946	7.4875	39.587	46.128	51.0559	38.666	0	135.99	149.189	0	5.66525	29.8314
ENSG00000127481	131.804	24.9583	28.1677	87.4841	22.9381	56.9815	53.6673	0	2.48649	2.72168	167.125	52.7786
ENSG00000053371	166.899	232.736	202.503	205.19	358.871	407.689	428.473	30.7073	447.568	1031.51	866.075	162.925
ENSG00000040487	1.55981	12.4792	6.8516	10.339	1.47988	29.8474	0.865601	0	0	0	58.0688	36.7155
ENSG00000077549	1737.62	1392.05	1592.62	1359.19	1624.17	1974.68	1556.35	2181.32	1219.62	1932.39	1955.93	1779.56
ENSG00000173436	63.1721	8.73542	38.0644	23.8593	29.5976	39.3444	10.3872	24.1272	181.514	0	46.0301	57.368
ENSG00000127472	0	4.99167	0	8.74841	0	4.74846	0	0	0	884.544	16.9957	5.7368
ENSG00000158828	59.2726	40.5573	9.89675	29.4265	13.3189	84.7939	14.7152	84.4451	0	0	13.455	2.29472
ENSG00000244038	0.779903	21.2146	16.7483	45.3327	23.6781	112.606	28.5648	1.09669	0	5.44335	13.455	41.305
ENSG00000127483	131.804	66.7635	119.522	104.981	87.3129	124.817	87.4257	171.084	0	0	39.6567	79.1679
ENSG00000075151	663.697	537.852	408.051	722.142	689.624	592.2	951.296	666.787	60.9189	873.658	547.405	508.281
ENSG00000117298	343.937	506.654	380.644	671.242	400.308	516.903	524.554	179.857	18.6487	536.17	999.208	559.912
ENSG00000236936	740.907	573.418	503.212	537.63	645.228	550.143	947.833	1280.93	576.865	1926.95	967.341	780.205
ENSG00000142794	241.77	79.2427	116.477	111.343	82.8733	179.763	131.571	0	4.97297	5.44335	220.236	41.305
ENSG00000090686	28.0765	30.574	57.8579	61.2389	57.7153	82.0805	52.8017	15.3537	58.4324	2.72168	26.9099	56.2207
ENSG00000218510	0	11.2313	20.5548	4.77186	12.579	16.2804	24.2368	2.19338	0	2.72168	0	12.621
ENSG00000070831	1972.37	1582.36	2430.03	2204.6	2772.56	2320.64	1975.3	2570.64	3202.59	6755.2	1312.92	2744.49
ENSG00000125944	157.54	86.7302	153.019	112.934	119.13	145.845	130.706	199.598	0	511.675	103.391	119.325
ENSG00000142676	43.6745	36.8135	31.2128	15.9062	36.997	32.5608	13.8496	109.669	99.4595	2.72168	28.3262	12.621
ENSG00000011007	37.4353	67.3875	57.0966	24.6546	0	38.666	3.46241	182.05	0	0	38.2404	14.9157
ENSG00000057757	174.698	55.5323	51.7676	62.8295	112.471	90.2207	30.296	12.0636	75.8378	0	126.76	72.2837
ENSG00000011009	12.4784	25.5823	15.9871	23.064	38.4769	5.42681	83.0977	0	0	0	44.6138	30.9787
ENSG00000117305	198.875	69.2594	60.1418	54.0811	53.2757	69.1918	120.319	194.114	0	0	59.4851	86.052
ENSG00000189266	151.301	90.474	199.458	95.4372	234.561	73.9402	144.555	118.442	2.48649	0	47.4464	294.872
ENSG00000188529	173.138	233.984	355.522	144.746	306.335	213.002	238.906	17.547	1.24324	239.507	196.867	293.724
ENSG00000001461	47.5741	89.85	38.0644	180.535	99.152	168.909	231.981	1.09669	108.162	2.72168	90.644	91.7888
ENSG00000117602	67.8515	117.928	50.245	93.0513	11.839	128.208	59.7265	13.1603	54.7027	0	84.2706	45.8944
ENSG00000133226	97.4878	56.7802	97.4449	47.7186	28.1177	10.8536	76.1729	5.48345	116.865	2.72168	37.5323	67.6943
ENSG00000169504	2856	2319.25	1666.46	2988.78	2081.45	2123.92	2453.98	399.195	1408.59	13.6084	883.779	2105.41
ENSG00000117614	61.6123	59.9	76.1289	104.186	102.852	40.0227	99.5442	515.444	139.243	5.44335	57.3606	58.5154
ENSG00000117616	248.789	161.605	210.877	14.3156	278.217	10.8536	22.5056	15.3537	58.4324	59.8769	324.335	198.493
ENSG00000187010	274.526	240.224	306.038	0	685.925	0.678351	13.8496	1.09669	87.027	0	491.46	424.523
ENSG00000183726	8903.37	5407.85	7192.65	5336.53	11043.6	4825.79	5271.51	5370.49	9403.89	14272.5	9527.53	11319.9
ENSG00000188672	33.5358	34.3177	22.0774	7.9531	65.1147	4.07011	63.1889	0	3.72973	2.72168	71.5238	8.03152
ENSG00000157978	1060.67	1491.26	1216.54	1357.59	1121.75	1371.63	1150.38	1048.44	223.784	114.31	1785.97	1135.89
ENSG00000162430	13.2583	22.4625	7.61289	26.2452	46.6162	4.74846	5.19361	24.1272	0	2.72168	50.9872	29.8314
ENSG00000117640	2208.68	2709.85	2371.41	3236.91	1958.62	3439.92	2145.83	2822.88	4121.35	296.663	1971.51	2952.16
ENSG00000182749	4.67942	4.99167	15.9871	11.1343	5.17958	16.2804	9.52161	1.09669	2.48649	0	13.455	18.3578
ENSG00000117632	61.6123	18.0948	9.89675	17.4968	36.997	12.2103	0	58.1246	2.48649	0	0	3.44208
ENSG00000142669	39587.9	55432.5	59846.4	53586.4	73988.1	72348.8	68514.9	78605.2	92339.4	111227	76588.5	64972.7
ENSG00000158062	320.54	590.889	348.67	537.63	611.191	341.889	484.737	424.419	702.432	971.638	800.924	852.489
ENSG00000198830	329.119	375.623	400.438	247.341	354.431	423.969	291.708	480.35	670.108	2.72168	283.971	331.587
ENSG00000117713	21.0574	110.441	36.5418	59.6483	19.9784	31.2041	59.7265	27.4172	1.24324	0	82.8542	94.0835
ENSG00000090273	17.1579	66.1396	39.587	36.5843	62.155	100.396	23.3712	8.77352	1.24324	0	35.4078	29.8314
ENSG00000090020	76.4304	39.9333	31.2128	78.7357	170.926	58.3382	45.8769	0	0	0	44.6138	76.8731
ENSG00000142784	0.779903	61.7719	11.4193	22.2687	61.415	9.49691	11.2528	14.257	8.7027	0	19.1202	11.4736
ENSG00000186501	0.779903	105.449	62.4257	25.4499	31.0775	86.1506	76.1729	0	54.7027	43.5468	75.7727	41.305
ENSG00000158195	289.344	326.33	309.083	280.745	202.744	244.885	315.079	69.0915	142.973	220.456	497.125	290.282
ENSG00000237429	4.67942	8.73542	10.658	2.38593	0	2.7134	12.984	28.5139	77.0811	0	0.708156	9.17888
ENSG00000235912	9.35883	4.99167	6.8516	6.36248	7.3994	3.39175	7.79041	14.257	28.5946	24.4951	11.3305	5.7368
ENSG00000126709	47.5741	19.9667	31.9741	23.8593	35.5171	110.571	115.125	3.29007	108.162	5.44335	80.0216	37.8629
ENSG00000117751	0	5.61563	21.3161	11.1343	2.21982	10.1753	0	0	126.811	0	0	18.3578
ENSG00000117748	0	0	63.1869	22.2687	0	50.8763	80.5009	118.442	0	0	32.5752	27.5366
ENSG00000158161	0	0.623958	0	0	0	0	0	163.407	0	0	2.12447	14.9157
ENSG00000169403	38.9951	61.1479	100.49	126.454	137.629	134.992	180.911	30.7073	254.865	0	70.8156	191.609
ENSG00000126698	256.588	220.257	309.083	226.663	261.939	304.58	93.4849	28.5139	237.459	0	246.438	118.178
ENSG00000130770	370.454	383.734	432.412	505.022	399.568	470.097	132.437	252.239	120.595	519.84	221.653	314.377
ENSG00000242125	141.942	70.5073	67.7547	38.1749	41.4366	46.1279	86.5601	5.48345	212.595	0	37.5323	89.4941
ENSG00000180098	0	10.6073	32.7354	17.4968	0	37.9877	0.865601	0	0	2.72168	0.708156	40.1576
ENSG00000120656	17.1579	19.9667	60.9031	19.8828	82.1334	30.5258	64.0545	0	89.5135	1175.76	36.116	63.1048
ENSG00000198492	134.923	235.232	316.696	229.845	86.573	246.92	109.931	148.053	43.5135	631.429	189.786	285.693
ENSG00000116329	24.177	46.1729	86.0256	21.4734	48.0961	22.3856	2.5968	2.19338	0	0	60.1933	66.5469
ENSG00000159023	346.277	204.658	468.192	330.054	125.05	377.163	207.744	41.6742	1.24324	0	388.069	211.114
ENSG00000116350	202.775	165.349	279.393	118.501	219.022	82.7588	57.9953	1.09669	1.24324	0	132.425	75.7258
ENSG00000162511	294.803	818.633	461.341	942.443	1321.53	1290.22	875.989	899.286	1023.19	348.374	791.01	943.13
ENSG00000134644	34.3157	80.4906	9.13546	39.7655	7.3994	0	103.007	0	1.24324	0	41.073	47.0418
ENSG00000060688	0	22.4625	54.8128	34.1983	0.73994	26.4557	77.0385	87.7352	0	0	41.7812	13.7683
ENSG00000121766	1654.95	1834.44	1578.91	2095.64	2555.75	1900.06	2004.73	1668.07	3086.97	3072.77	2647.8	2061.81
ENSG00000162517	105.287	348.793	234.477	384.135	351.472	491.126	235.444	166.697	341.892	2.72168	425.602	199.641
ENSG00000134668	1094.2	1135.6	2063.85	1285.22	717.742	2880.28	1899.99	545.055	815.568	410.973	1257.68	983.288
ENSG00000184007	4219.27	3262.05	5765.24	4193.67	5189.94	6386	5144.27	3444.7	4709.41	4640.46	3806.34	4416.19
ENSG00000121774	72.5309	39.3094	19.0322	42.1514	8.13934	31.8825	0	0	2.48649	0	1.41631	84.9047
ENSG00000121775	39.775	31.8219	47.1999	40.5608	83.6132	39.3444	32.8929	15.3537	54.7027	0	38.2404	40.1576
ENSG00000025800	55.3731	17.4708	89.832	66.8061	8.13934	22.3856	45.8769	1.09669	0	2.72168	150.837	30.9787
ENSG00000084652	72.5309	30.574	15.2258	13.5203	0	1.3567	0	0	0	0	11.3305	1.14736
ENSG00000160050	60.0525	75.499	43.3934	50.1045	38.4769	76.6537	66.6513	8.77352	62.1622	0	48.1546	55.0733
ENSG00000160055	18.7177	22.4625	31.9741	10.339	51.7958	29.1691	38.9521	6.58014	180.27	0	7.78972	30.9787
ENSG00000084623	0	5.61563	12.9419	20.6781	34.7772	70.5485	10.3872	0	0	2.72168	1.41631	52.7786
ENSG00000116478	118.545	28.0781	81.4579	110.548	73.2541	207.575	256.218	0	0	0	172.79	106.705
ENSG00000160058	680.075	527.869	502.45	605.231	598.612	691.918	898.494	0	320.757	0	483.671	489.923
ENSG00000176261	146.622	125.416	172.812	106.572	136.149	51.5547	97.813	138.183	247.405	81.6503	41.7812	106.705
ENSG00000162521	499.138	373.751	540.515	637.043	759.919	638.328	480.409	353.134	60.9189	587.882	448.971	594.333
ENSG00000134684	3.89951	55.5323	45.6773	34.9936	23.6781	2.7134	13.8496	153.537	0	0	92.7684	1.14736
ENSG00000004455	2.33971	16.2229	33.4967	27.8359	0	6.78351	45.8769	81.155	116.865	0	53.8199	34.4208
ENSG00000163866	151.301	126.664	116.477	95.4372	146.508	168.909	56.2641	309.266	290.919	375.591	169.957	151.452
ENSG00000189280	2.33971	16.2229	3.04515	24.6546	0	27.8124	22.5056	1.09669	0	0	29.0344	11.4736
ENSG00000163867	31.1961	21.8385	18.2709	19.8828	14.7988	33.9175	29.4304	0	77.0811	2.72168	12.7468	11.4736
ENSG00000116560	32.7559	24.9583	9.13546	59.6483	28.1177	48.1629	55.3985	139.28	160.378	0	18.4121	52.7786
ENSG00000146463	62.3922	31.1979	17.5096	55.6717	122.09	50.8763	24.2368	17.547	90.7568	0	78.6053	64.2522
ENSG00000142687	37.4353	0.623958	25.1225	30.2218	0.73994	14.9237	0	206.178	0	2.72168	27.6181	4.58944
ENSG00000126067	38.9951	43.6771	57.0966	52.4905	68.8144	66.4784	45.8769	9.87021	83.2973	0	48.1546	83.7573
ENSG00000142686	0	23.7104	12.1806	10.339	77.6937	1.3567	0	0	0	0	0	3.44208
ENSG00000092847	71.751	186.564	130.18	233.026	212.363	246.92	92.6193	12.0636	33.5676	2.72168	135.966	72.2837
ENSG00000126070	1.55981	26.2063	23.5999	17.4968	0	8.81856	83.0977	0	0	2.72168	48.8628	0
ENSG00000054116	37.4353	48.0448	68.516	18.2921	0.73994	54.9464	102.141	0	42.2703	40.8251	36.116	27.5366
ENSG00000054118	49.1339	77.9948	109.626	105.776	38.4769	120.746	98.6786	0	140.486	2.72168	97.7255	42.4523
ENSG00000142694	93.5883	72.3792	181.948	90.6654	73.2541	105.823	48.4737	172.18	24.8649	0	42.4894	69.989
ENSG00000196182	1084.06	1473.17	1621.54	1921.47	1425.12	1636.18	1070.75	715.042	295.892	43.5468	1643.63	1612.04
ENSG00000181817	24.9569	111.689	70.7998	58.853	65.1147	63.0866	54.5329	81.155	246.162	0	69.3993	37.8629
ENSG00000233621	112.306	155.366	134.748	89.0747	179.805	84.7939	183.507	49.351	171.568	0	162.168	56.2207
ENSG00000163875	94.3682	41.1813	94.3998	62.8295	6.65946	58.3382	84.8289	17.547	364.27	0	62.3177	36.7155
ENSG00000232273	7.01912	9.35938	4.56773	2.38593	15.5387	8.81856	6.92481	26.3206	13.6757	24.4951	13.455	8.03152
ENSG00000197982	15.5981	24.9583	29.6903	27.0405	8.87928	58.3382	1.7312	86.6385	69.6216	0	25.4936	36.7155
ENSG00000204084	105.287	69.8833	37.3031	81.1216	28.1177	96.3258	51.9361	0	0	0	62.3177	44.747
ENSG00000183431	0	0.623958	0	0.79531	0	0	0	0	165.351	0	0	2.29472
ENSG00000183386	26.5167	30.574	19.0322	186.898	297.456	24.4206	0	1.09669	69.6216	0	258.477	167.515
ENSG00000214114	204.334	437.395	815.34	585.348	583.813	377.163	450.113	426.612	523.405	8.16503	417.104	447.47
ENSG00000174574	702.692	492.303	501.689	698.282	435.825	515.547	792.891	593.309	742.216	5.44335	439.765	604.659
ENSG00000168653	1129.3	553.451	660.798	996.524	1082.53	626.796	1157.31	2023.39	1658.49	1396.22	867.491	1600.57
ENSG00000127603	70.9711	162.853	107.342	174.173	111.731	285.586	122.05	115.152	3.72973	0	357.619	193.904
ENSG00000084072	176.258	291.389	214.683	198.828	210.143	284.907	303.826	557.118	758.378	2.72168	325.752	228.325
ENSG00000131236	8543.05	5605.64	6857.69	7966.62	5935.8	8864.69	9923.25	3264.85	2921.62	3630.71	6581.6	8607.5
ENSG00000131238	0	14.975	17.5096	24.6546	49.576	14.2454	0.865601	0	1.24324	0	16.2876	9.17888
ENSG00000259943	1.55981	50.5406	56.3354	49.3092	0	52.9114	25.968	100.895	0	0	108.348	60.8101
ENSG00000084073	85.7893	71.7552	81.4579	112.934	31.0775	110.571	198.223	1.09669	155.405	10.8867	143.048	201.935
ENSG00000084070	28.8564	29.95	21.3161	34.1983	78.4337	61.0516	62.3233	0	0	0	26.9099	76.8731
ENSG00000066136	53.8133	74.251	59.3805	58.0576	192.384	56.3031	32.0272	333.394	0	2.72168	48.1546	10.3262
ENSG00000177181	74.8706	13.1031	53.2902	28.6312	25.8979	23.7423	30.296	0	186.487	2.72168	8.49787	80.3152
ENSG00000066185	625.482	325.706	169.767	418.333	585.293	164.161	460.5	854.321	722.324	8.16503	220.945	541.554
ENSG00000127125	217.593	187.811	222.296	224.277	230.861	69.8701	321.138	251.142	226.27	253.116	192.618	143.42
ENSG00000186409	46.0142	32.4458	13.7032	22.2687	79.9135	11.532	83.0977	66.8981	79.5676	2.72168	10.6223	36.7155
ENSG00000236876	256.588	182.82	138.555	219.506	239.001	138.384	210.341	444.159	497.297	1118.61	249.979	359.124
ENSG00000065978	325.999	220.881	207.832	306.194	224.942	193.33	200.82	245.658	544.541	65.3202	1613.18	278.809
ENSG00000117385	0.779903	0	0	13.5203	19.9784	34.5959	36.3553	1.09669	17.4054	0	4.95709	19.5051
ENSG00000164008	4.67942	16.8469	28.929	11.9297	29.5976	18.3155	29.4304	19.7404	69.6216	0	21.2447	22.9472
ENSG00000177868	187.957	366.888	179.664	425.491	188.685	229.283	244.965	259.915	1178.59	432.746	264.142	176.693
ENSG00000164010	30.4162	146.006	61.6644	68.3967	0	33.2392	86.5601	1.09669	7.45946	0	42.4894	44.747
ENSG00000117394	0	1.24792	0	19.0874	0	0	0	0	0	0	109.056	18.3578
ENSG00000117400	233.971	217.138	228.387	271.996	179.066	376.485	208.61	144.763	376.703	0	253.52	227.177
ENSG00000234694	9.35883	0.623958	20.5548	7.9531	10.3592	12.2103	7.79041	10.9669	79.5676	0	0	37.8629
ENSG00000066322	24.177	65.5156	42.6322	32.6077	68.8144	14.9237	46.7425	0	49.7297	0	81.4379	48.1891
ENSG00000159479	28.8564	42.4292	13.7032	15.9062	16.2787	1.3567	8.65601	0	109.405	0	48.8628	61.9575
ENSG00000178922	25.7368	34.9417	4.56773	27.0405	17.0186	21.0289	33.7585	48.2543	33.5676	555.222	29.7425	32.1261
ENSG00000142949	17.1579	85.4823	5.32902	36.5843	2.21982	85.4722	14.7152	107.476	4.97297	5.44335	36.8241	79.1679
ENSG00000236200	28.0765	13.1031	12.1806	10.339	3.6997	10.8536	42.4145	37.2874	0	0	10.6223	14.9157
ENSG00000126091	433.626	577.785	507.779	660.107	391.428	725.835	673.438	524.218	345.622	97.9803	183.412	450.913
ENSG00000117410	58.4927	71.1313	146.929	105.776	176.846	139.062	152.346	169.987	1.24324	0	304.507	199.641
ENSG00000230615	25.7368	0.623958	22.8387	17.4968	0	0	0	0	0	2.72168	35.4078	4.58944
ENSG00000142937	31.976	9.35938	13.7032	16.7015	11.0991	29.8474	50.2049	14.257	64.6487	0	17.7039	13.7683
ENSG00000222009	0	4.36771	3.80644	5.56717	0.73994	16.2804	0	5.48345	125.568	0	20.5365	26.3893
ENSG00000126088	177.818	202.163	223.058	135.998	477.261	147.202	483.871	257.722	568.162	5.44335	487.919	259.303
ENSG00000117450	51.4736	22.4625	27.4064	9.54372	0	35.2742	49.3393	54.8345	0	0	46.7383	12.621
ENSG00000132780	1.55981	24.3344	12.1806	15.9062	40.6967	16.9588	20.7744	0	0	8.16503	16.9957	13.7683
ENSG00000159592	335.358	280.157	158.348	248.137	91.0126	228.604	161.002	30.7073	353.081	8.16503	205.365	239.798
ENSG00000159596	6.23922	9.98333	43.3934	11.9297	30.3375	69.1918	40.6833	0	0	0	43.9057	26.3893
ENSG00000132128	67.8515	2.49583	66.2321	56.467	17.7586	80.0454	77.9041	319.137	0	2.72168	132.425	3.44208
ENSG00000173660	4496.14	4138.09	3680.07	3094.55	4714.9	2762.92	3752.38	5607.37	8212.87	14324.2	4268.76	4316.37
ENSG00000079277	67.8515	136.023	62.4257	105.776	97.6721	81.4021	106.469	128.313	28.5946	5.44335	104.807	215.704
ENSG00000142961	251.909	247.711	153.78	472.414	514.998	272.697	534.076	189.727	192.703	0	235.108	361.418
ENSG00000123472	501.477	533.484	119.522	525.7	512.779	403.619	219.863	177.664	8.7027	307.549	286.095	243.24
ENSG00000159658	314.301	408.069	204.025	445.374	466.902	370.38	308.154	15.3537	186.487	0	400.108	260.451
ENSG00000224805	474.961	608.983	972.927	550.355	788.036	741.438	536.673	1336.86	1164.92	2307.98	1082.77	1106.06
ENSG00000162366	3608.61	7009.55	7877.05	5823.26	3852.87	7889.9	5352.88	11725.8	10057.8	27260.3	2882.19	2754.81
ENSG00000162367	1243.94	1184.27	1082.55	1418.83	1052.93	934.089	1142.59	1196.49	809.351	2256.27	805.881	893.794
ENSG00000226252	464.822	381.863	331.922	339.597	236.781	299.153	218.132	668.981	409.027	1826.24	233.691	252.419
ENSG00000162368	5125.52	4184.89	3900.84	4779.02	5432.64	5301.99	5073.29	4581.97	3855.3	889.988	3547.86	3731.22
ENSG00000225762	51.4736	20.5906	10.658	50.8999	12.579	29.8474	51.0705	62.5113	64.6487	133.362	11.3305	34.4208
ENSG00000237424	2.33971	7.4875	3.04515	15.9062	0	9.49691	8.65601	50.4477	0	0	12.7468	8.03152
ENSG00000123080	34.3157	27.4542	31.2128	28.6312	48.0961	34.5959	22.5056	5.48345	138	0	4.24894	65.3995
ENSG00000123091	9346.35	12109.8	13564.6	16521	13590.5	10954.7	11686.5	7234.86	9556.81	7958.18	11492.7	10317.1
ENSG00000085832	111.526	81.7385	95.1611	128.045	210.883	103.109	204.282	2.19338	349.351	0	72.2319	153.746
ENSG00000117859	42.1147	29.326	35.0193	69.9873	21.4583	116.676	64.0545	23.0305	4.97297	0	38.2404	68.8416
ENSG00000078618	2586.94	2659.31	1877.34	2333.44	2286.42	1915.66	2328.47	838.968	998.324	1243.81	2593.27	1779.56
ENSG00000117862	53.0334	102.329	31.2128	49.3092	47.3562	151.272	119.453	298.3	139.243	5.44335	99.85	81.4626
ENSG00000154222	41.3348	3.11979	3.04515	15.1109	0.73994	22.3856	6.05921	1.09669	0	0	12.0387	43.5997
ENSG00000224680	17.9378	13.7271	7.61289	15.9062	17.0186	17.6371	13.8496	18.6437	18.6487	43.5468	7.78972	24.0946
ENSG00000134748	0	18.0948	24.3612	11.1343	0	16.9588	0	0	0	0	24.0773	1.14736
ENSG00000134744	10.9186	2.49583	11.4193	11.1343	4.43964	35.9526	38.9521	0	1.24324	0	7.78972	0
ENSG00000116171	857.893	680.739	1177.71	1135.7	779.157	1486.95	930.521	974.957	2133.41	1211.15	1629.47	762.995
ENSG00000162384	0	0	10.658	11.1343	0	1.3567	0	92.1219	0	0	16.2876	30.9787
ENSG00000226754	0	0	0	5.56717	0	0	0	0	0	498.067	0	0
ENSG00000157193	0	22.4625	0	12.725	0.73994	0.678351	0.865601	1.09669	0	1711.93	4.24894	10.3262
ENSG00000058799	0	23.0865	28.1677	31.0171	0	10.1753	7.79041	0	0	0	48.1546	41.305
ENSG00000081870	178.598	126.04	139.316	121.682	156.127	86.1506	115.125	37.2874	282.216	87.0936	128.884	142.273
ENSG00000116209	308.841	254.575	490.27	285.516	407.707	394.8	278.724	227.015	165.351	8.16503	230.151	283.398
ENSG00000116221	86.5692	186.564	77.6514	116.115	48.0961	282.872	64.0545	86.6385	283.459	2.72168	235.816	143.42
ENSG00000157216	75.6505	64.8917	125.613	66.0107	56.9754	115.32	53.6673	67.9948	31.0811	0	63.0259	73.4311
ENSG00000234810	765.864	940.929	587.715	575.805	1047.76	780.104	955.624	1074.76	1774.11	3851.17	855.452	1636.14
ENSG00000162407	27.2966	9.35938	16.7483	30.2218	0	31.8825	0	0	31.0811	0	2.83262	0
ENSG00000162598	211.354	0	24.3612	7.15779	0	4.74846	37.2209	0	98.2162	0	0	265.04
ENSG00000229332	31.976	4.36771	11.4193	0	0	0	0	0	89.5135	0	2.12447	18.3578
ENSG00000226476	25.7368	23.0865	14.4645	7.9531	17.0186	63.0866	56.2641	77.865	0	2.72168	12.7468	20.6525
ENSG00000162599	42.8946	0	22.8387	0	0	23.7423	0	16.4503	0	0	0	1.14736
ENSG00000162604	0.779903	23.7104	33.4967	29.4265	25.8979	35.2742	57.1297	1.09669	3.72973	193.239	22.661	35.5682
ENSG00000132849	20.2775	30.574	10.658	19.0874	23.6781	43.4145	17.312	0	0	0	0	0
ENSG00000162607	148.181	41.1813	96.6836	74.7592	109.511	99.0392	112.528	2.19338	0	0	4.95709	91.7888
ENSG00000125703	9.35883	52.4125	19.0322	62.0342	0.73994	50.8763	0	0	284.703	0	0	80.3152
ENSG00000142856	953.821	3475.45	2813.72	2359.69	1063.29	1712.84	3137.8	1904.95	5782.32	4501.65	968.049	735.458
ENSG00000079739	81.1099	291.389	100.49	249.727	26.6378	156.021	222.46	71.2848	202.649	242.229	57.3606	37.8629
ENSG00000162434	708.931	561.563	1064.28	934.489	672.606	971.399	981.592	898.189	696.216	2.72168	811.547	581.712
ENSG00000116675	22.6172	12.4792	23.5999	27.8359	84.3532	23.7423	44.1457	0	13.6757	0	25.4936	19.5051
ENSG00000213625	8910.39	9727.51	13748.1	11660.8	8071.27	10940.4	11385.3	7312.73	6714.76	7021.92	10847.5	10836.8
ENSG00000116678	1294.64	2094.63	2228.29	1826.83	1255.68	1432.68	2196.03	307.073	774.541	2400.52	752.062	1686.62
ENSG00000237852	42.1147	41.1813	38.8257	23.8593	13.3189	23.0639	35.4897	77.865	171.568	10.8867	19.8284	51.6312
ENSG00000152760	17.9378	5.61563	74.6063	52.4905	25.8979	20.3505	46.7425	88.8319	121.838	0	26.9099	82.6099
ENSG00000198160	325.219	396.214	552.695	296.651	184.245	393.444	351.434	27.4172	6.21622	323.879	267.683	336.177
ENSG00000116704	46.0142	118.552	50.245	46.9233	50.3159	65.8	47.6081	0	87.027	2.72168	43.1975	27.5366
ENSG00000142864	93.5883	60.524	141.6	168.606	292.276	113.963	63.1889	55.9312	80.8108	8.16503	138.09	37.8629
ENSG00000116717	2072.98	1536.81	1333.02	1289.2	2321.19	908.99	1394.48	1591.3	3140.43	5280.05	1011.25	1802.5
ENSG00000172380	0.779903	4.36771	3.80644	0.79531	66.5946	2.03505	0	0	0	0	19.8284	0
ENSG00000024526	0	51.7885	25.8838	8.74841	0	6.10516	0	0	7.45946	0	0	2.29472
ENSG00000116754	67.0716	99.2094	83.7417	74.7592	22.1982	52.9114	57.9953	21.9338	16.1622	0	96.3092	36.7155
ENSG00000050628	24.177	67.3875	3.04515	27.8359	18.4985	1.3567	31.1616	0	106.919	2.72168	71.5238	10.3262
ENSG00000132485	30.4162	1.87188	0	8.74841	8.87928	3.39175	5.19361	83.3484	0	0	0	1.14736
ENSG00000254685	89.6888	39.3094	55.5741	49.3092	26.6378	67.8351	117.722	7.67683	0	0	26.2018	53.9259
ENSG00000117054	350.956	320.715	263.406	223.482	584.553	208.932	306.423	379.455	58.4324	8.16503	123.927	351.092
ENSG00000226415	10.1387	9.35938	16.7483	9.54372	11.839	16.9588	11.2528	18.6437	23.6216	13.6084	18.4121	13.7683
ENSG00000142892	65.5118	68.6354	48.7225	74.7592	79.1736	102.431	93.4849	4.38676	0	0	76.4808	42.4523
ENSG00000154027	19.4976	0	37.3031	0	23.6781	16.2804	0	0	1.24324	0	0	11.4736
ENSG00000233099	64.7319	33.0698	12.9419	27.0405	112.471	54.2681	45.0113	60.3179	34.8108	0	26.2018	204.23
ENSG00000036549	15.5981	9.98333	47.1999	36.5843	0	12.8887	4.32801	51.5444	46	0	40.3649	19.5051
ENSG00000077254	1025.57	636.438	615.882	476.391	498.72	293.726	457.038	160.117	423.946	3970.92	493.585	461.239
ENSG00000235927	147.402	119.176	39.587	85.0982	63.6349	48.8413	85.6945	31.804	146.703	0	29.7425	112.441
ENSG00000162614	3564.15	3886.01	1908.55	2408.2	2619.39	1790.85	4280.4	1140.56	1748	2444.06	1786.68	3022.15
ENSG00000162613	113.086	42.4292	76.1289	54.8764	28.1177	57.6598	12.1184	2.19338	0	8.16503	121.095	17.2104
ENSG00000162616	2.33971	15.599	28.1677	17.4968	1.47988	42.0578	36.3553	0	0	0	0	9.17888
ENSG00000137959	121.665	6.23958	24.3612	2.38593	0	11.532	0	0	1.24324	5.44335	0	14.9157
ENSG00000137965	59.2726	8.73542	0	27.8359	41.4366	2.03505	0	0	0	0	2.83262	18.3578
ENSG00000137941	216.033	86.7302	159.109	128.045	82.8733	48.8413	38.0865	1.09669	0	0	228.026	56.2207
ENSG00000142875	1038.05	973.375	579.341	991.752	464.682	698.701	1066.42	323.523	678.811	59.8769	463.842	859.373
ENSG00000174021	426.607	345.049	346.386	251.318	287.097	238.78	250.159	849.935	707.405	1420.71	269.099	298.314
ENSG00000117151	19.4976	65.5156	73.845	88.2794	102.852	87.5073	99.5442	49.351	1.24324	0	118.97	48.1891
ENSG00000117155	2080	1231.07	1901.7	2098.03	1866.87	1495.76	2528.42	682.141	959.784	849.163	1463.76	1039.51
ENSG00000162642	29.6363	104.825	198.696	69.9873	20.7183	109.214	83.9633	0	21.1351	0	66.5667	79.1679
ENSG00000142867	20.2775	17.4708	17.5096	0.79531	0	2.7134	1.7312	0	0	81.6503	71.5238	10.3262
ENSG00000153904	106.847	105.449	146.929	90.6654	41.4366	54.9464	0	0	1.24324	492.623	162.168	33.2734
ENSG00000282057	23.3971	0	22.8387	27.0405	0	16.9588	0	0	12.4324	0	55.9443	25.2419
ENSG00000171502	0.779903	22.4625	14.4645	60.4436	60.6751	2.03505	19.0432	9.87021	0	38.1035	18.4121	16.063
ENSG00000122417	46.7942	71.1313	7.61289	37.3796	14.0589	35.9526	83.9633	0	0	0	14.1631	1.14736
ENSG00000261737	44.4544	13.1031	5.32902	3.18124	11.0991	14.2454	7.79041	0	0	0	4.95709	18.3578
ENSG00000097033	467.942	493.551	444.593	526.495	601.571	376.485	452.709	452.933	574.378	1050.57	584.229	446.323
ENSG00000183291	184.837	337.561	274.064	205.985	140.589	276.089	302.96	214.951	510.973	2.72168	228.026	379.776
ENSG00000153936	87.3491	7.4875	53.2902	37.3796	15.5387	46.1279	83.0977	0	1.24324	0	21.9528	14.9157
ENSG00000143013	7.79903	0.623958	6.8516	8.74841	0	14.9237	44.1457	10.9669	9.94595	2.72168	0	0
ENSG00000065243	10.1387	21.2146	0.761289	11.1343	44.3964	6.78351	20.7744	0	0	62.5985	8.49787	22.9472
ENSG00000137947	149.741	57.4042	215.445	55.6717	153.168	149.237	177.448	84.4451	241.189	323.879	20.5365	213.409
ENSG00000213516	504.597	302.62	1707.57	260.066	404.747	239.458	299.498	269.786	228.757	843.719	325.044	554.175
ENSG00000117228	30.4162	0	0	0.79531	0	0	70.9793	0	0	0	23.3691	13.7683
ENSG00000162654	74.0907	0	0	6.36248	76.2138	25.099	0	0	0	0	38.2404	16.063
ENSG00000197147	590.386	431.779	817.624	778.609	724.401	545.394	437.994	534.088	84.5405	0	258.477	563.354
ENSG00000171492	1646.37	1996.67	1456.34	701.464	1036.66	1647.71	2243.64	1877.53	600.487	337.488	1007	1408.96
ENSG00000162664	142.722	64.2677	57.0966	25.4499	25.158	34.5959	4.32801	104.186	0	0	78.6053	22.9472
ENSG00000122482	35.0956	16.2229	89.0708	73.9638	0	42.7361	45.8769	0	1.24324	5.44335	53.1117	53.9259
ENSG00000122406	20.2775	41.8052	25.8838	38.9702	39.2168	42.0578	43.2801	52.6411	8.7027	2.72168	120.387	12.621
ENSG00000143033	30.4162	17.4708	53.2902	22.2687	19.2384	34.5959	11.2528	0	79.5676	0	3.54078	4.58944
ENSG00000117500	45.2343	96.7135	105.819	80.3263	28.8577	146.524	116.856	2.19338	1.24324	2.72168	5.66525	32.1261
ENSG00000122483	92.0285	97.9615	210.877	147.928	28.1177	217.072	139.362	96.5087	1.24324	364.704	109.764	142.273
ENSG00000223745	35.0956	19.3427	44.916	42.9468	0	16.9588	77.9041	59.2212	0	0	37.5323	16.063
ENSG00000117505	728.429	918.467	863.301	1021.97	662.246	480.272	663.916	945.347	481.135	108.867	529.701	855.931
ENSG00000137942	72.5309	45.549	152.258	142.361	222.722	118.711	167.927	2.19338	0	0	91.3521	71.1363
ENSG00000023909	461.702	316.347	91.3546	409.585	212.363	265.914	441.457	122.829	58.4324	5.44335	94.8929	81.4626
ENSG00000137962	4.67942	39.9333	0	20.6781	0	15.6021	0	0	1.24324	0	0.708156	1.14736
ENSG00000117528	0	43.0531	0	76.3498	0	0	53.6673	4.38676	0	0	13.455	0
ENSG00000117519	28.0765	0	32.7354	7.15779	0	0.678351	28.5648	152.44	0	0	36.116	0
ENSG00000152078	46.0142	19.9667	8.37417	45.3327	204.963	12.8887	228.519	46.061	0	2.72168	41.073	25.2419
ENSG00000122481	24.177	32.4458	15.2258	7.9531	51.7958	7.46186	23.3712	0	63.4054	0	55.9443	22.9472
ENSG00000117569	6.23922	28.0781	35.0193	32.6077	82.8733	51.5547	66.6513	0	0	0	22.661	10.3262
ENSG00000188641	946.802	915.347	825.237	1257.39	848.711	1010.06	1213.57	1072.56	354.324	536.17	610.43	1071.63
ENSG00000156875	147.402	106.073	182.709	179.74	129.49	212.324	161.867	65.8014	391.622	0	108.348	216.851
ENSG00000224616	119.325	237.104	221.535	160.653	174.626	187.903	150.615	144.763	258.595	174.187	205.365	112.441
ENSG00000137996	94.3682	51.1646	51.0063	16.7015	2.21982	28.4907	21.64	146.956	12.4324	2.72168	144.464	30.9787
ENSG00000079335	38.2152	56.7802	33.4967	18.2921	0	15.6021	0.865601	81.155	0	0	68.6911	12.621
ENSG00000162694	0	0	9.13546	1.59062	0	10.8536	8.65601	95.412	0	0	8.49787	1.14736
ENSG00000224550	27.2966	18.7188	15.9871	18.2921	21.4583	16.2804	14.7152	32.9007	54.7027	95.2586	14.1631	12.621
ENSG00000134215	3.11961	23.7104	22.0774	1.59062	19.9784	44.7712	97.813	0	0	2.72168	18.4121	0
ENSG00000230489	13.2583	0	15.2258	4.77186	26.6378	0	6.05921	0	24.8649	0	8.49787	5.7368
ENSG00000226822	20.2775	27.4542	41.8709	28.6312	31.0775	28.4907	33.7585	27.4172	0	655.924	36.116	52.7786
ENSG00000134186	0.779903	18.7188	10.658	3.18124	14.7988	2.03505	19.9088	80.0583	0	0	8.49787	0
ENSG00000116266	739.348	384.358	657.753	396.86	274.518	419.221	341.047	334.49	171.568	0	393.735	433.702
ENSG00000121940	15.5981	9.35938	3.04515	7.15779	28.8577	6.78351	25.968	0	0	0	3.54078	33.2734
ENSG00000215717	279.205	222.753	244.374	231.435	102.852	307.971	309.02	353.134	31.0811	5.44335	297.425	135.389
ENSG00000116299	23.3971	5.61563	5.32902	10.339	29.5976	23.0639	29.4304	0	0	5.44335	16.2876	21.7998
ENSG00000031698	102.947	103.577	49.4838	42.1514	45.1363	61.7299	83.9633	0	0	0	38.2404	57.368
ENSG00000134222	15.5981	48.6688	28.1677	35.789	74.734	10.1753	138.496	1.09669	151.676	1007.02	1.41631	65.3995
ENSG00000134243	28.0765	114.808	6.8516	81.917	88.0529	118.033	79.6353	0	0	0	32.5752	97.5256
ENSG00000143106	0	33.0698	12.1806	11.1343	34.0372	5.42681	0.865601	73.4782	0	0	24.7855	0
ENSG00000065135	83.4496	64.8917	88.3095	77.9404	190.905	159.412	32.0272	1.09669	1.24324	0	42.4894	35.5682
ENSG00000116337	134.923	81.7385	165.961	194.851	136.889	320.86	357.493	278.559	718.595	0	296.717	235.209
ENSG00000168765	93.5883	187.811	391.302	256.885	327.054	278.124	176.583	261.012	482.378	1126.77	397.984	532.375
ENSG00000213366	46.7942	75.499	132.464	16.7015	220.502	62.4083	18.1776	195.211	225.027	0	94.1847	156.041
ENSG00000134184	0	0.623958	27.4064	29.4265	0.73994	0.678351	0.865601	1.09669	0	5.44335	2.83262	87.1994
ENSG00000134201	174.698	207.778	250.464	132.021	328.533	523.009	88.2913	308.17	170.324	10.8867	206.782	287.987
ENSG00000134202	17.9378	121.672	226.103	268.02	178.326	97.6825	135.034	363.004	164.108	5.44335	478.713	129.652
ENSG00000235005	18.7177	33.6938	9.89675	23.064	2.95976	10.8536	23.3712	69.0915	60.9189	0	59.4851	20.6525
ENSG00000261055	10.9186	53.0365	28.1677	18.2921	33.2973	7.46186	26.8336	53.7378	16.1622	174.187	27.6181	21.7998
ENSG00000168710	63.952	44.301	46.4386	62.8295	0.73994	54.9464	49.3393	75.6716	0	0	48.8628	36.7155
ENSG00000134248	282.325	150.374	249.703	139.975	155.387	204.862	320.272	382.745	614.162	498.067	215.279	353.387
ENSG00000177301	40.5549	35.5656	29.6903	47.7186	0	14.9237	65.7857	33.9974	0	0	45.322	19.5051
ENSG00000259834	84.2295	23.0865	62.4257	69.9873	30.3375	38.666	137.631	76.7683	3.72973	0	55.2362	30.9787
ENSG00000177272	300.262	457.361	429.367	528.881	227.162	405.654	642.276	230.305	379.189	2.72168	179.163	248.977
ENSG00000121931	41.3348	3.74375	14.4645	0	57.7153	14.9237	13.8496	117.346	0	0	10.6223	17.2104
ENSG00000156171	0	44.925	41.8709	34.9936	2.95976	13.567	26.8336	0	0	2.72168	12.0387	34.4208
ENSG00000162777	28.0765	47.4208	73.0837	73.1685	22.9381	54.9464	106.469	0	3.72973	0	12.7468	4.58944
ENSG00000116459	218.373	175.956	221.535	185.307	179.805	220.464	172.255	483.64	474.919	0	227.318	254.714
ENSG00000116473	812.658	631.446	844.269	625.114	482.441	461.279	798.95	530.798	946.108	1545.91	467.383	789.384
ENSG00000197852	339.258	241.472	226.103	186.898	60.6751	186.547	204.282	144.763	106.919	5.44335	126.052	159.483
ENSG00000227811	408.669	424.292	314.412	266.429	355.171	361.561	314.213	523.121	239.946	1325.46	186.953	359.124
ENSG00000171385	28.0765	85.4823	161.393	110.548	71.0343	104.466	56.2641	92.1219	54.7027	0	12.0387	47.0418
ENSG00000231437	126.344	144.758	124.09	116.911	193.124	111.928	51.0705	231.402	139.243	1045.12	47.4464	50.4839
ENSG00000007341	74.0907	235.232	108.103	76.3498	150.208	80.0454	186.104	134.893	217.568	0	101.974	105.557
ENSG00000116489	715.951	683.234	554.218	827.123	864.25	596.949	1049.11	446.353	1289.24	449.076	400.816	748.079
ENSG00000155366	664.477	1407.65	746.824	1033.11	976.721	831.658	637.948	983.731	1235.78	277.611	1014.79	557.617
ENSG00000116793	213.693	108.569	141.6	178.945	177.586	221.142	224.191	9.87021	157.892	386.478	148.713	110.147
ENSG00000118655	1.55981	24.3344	17.5096	35.789	11.839	1.3567	18.1776	0	0	0	1.41631	5.7368
ENSG00000235527	11.6985	19.3427	11.4193	3.18124	17.7586	2.7134	6.92481	0	42.2703	2.72168	27.6181	6.88416
ENSG00000163349	34.3157	149.126	197.174	167.81	241.96	37.9877	93.4849	8.77352	54.7027	0	184.829	173.251
ENSG00000197323	20.2775	21.8385	22.0774	7.9531	51.0559	10.8536	0	0	0	0	63.0259	32.1261
ENSG00000175984	209.794	97.9615	200.98	116.115	107.291	71.2268	164.464	17.547	68.3784	68.0419	95.6011	103.262
ENSG00000213281	84.2295	85.4823	215.445	89.0747	65.8547	126.173	185.239	92.1219	87.027	0	102.683	78.0205
ENSG00000009307	1575.4	1732.11	1488.32	1899.2	1410.33	1935.34	2003.87	1110.95	1220.86	277.611	1950.97	1617.78
ENSG00000134198	744.027	827.369	848.075	554.331	116.171	1179.65	245.831	252.239	1306.65	1355.39	776.139	860.52
ENSG00000173218	66.2917	59.276	46.4386	17.4968	0	63.0866	57.9953	0	0	0	4.24894	29.8314
ENSG00000163399	9.35883	9.98333	32.7354	50.1045	156.127	33.9175	25.1024	2.19338	325.73	0	74.3564	25.2419
ENSG00000116815	0	62.3958	17.5096	50.1045	45.1363	34.5959	58.8609	2.19338	273.514	0	16.2876	72.2837
ENSG00000198162	739.348	794.923	651.663	729.299	447.664	877.108	571.297	752.329	287.189	756.626	873.156	748.079
ENSG00000183508	715.171	409.317	1744.87	892.338	682.965	806.559	762.595	415.645	126.811	688.584	1558.65	838.72
ENSG00000196505	16.378	55.5323	51.0063	9.54372	53.2757	116.676	0	0	1.24324	0	0.708156	39.0102
ENSG00000092621	95.928	59.9	10.658	63.6248	9.61922	126.173	137.631	16.4503	0	2.72168	131.009	170.957
ENSG00000134250	2.33971	1.24792	0	23.064	87.3129	17.6371	0	1.09669	0	5.44335	6.3734	1.14736
ENSG00000265808	83.4496	180.324	133.987	168.606	47.3562	214.359	131.571	121.733	259.838	266.724	142.339	106.705
ENSG00000223804	392.291	102.329	155.303	140.77	288.577	144.489	197.357	290.623	172.811	615.099	104.099	79.1679
ENSG00000171943	17.1579	5.61563	6.8516	15.1109	5.91952	18.3155	17.312	0	11.1892	0	7.08156	1.14736
ENSG00000272419	23.3971	0.623958	0.761289	0	11.0991	26.4557	14.7152	0	0	97.9803	2.12447	0
ENSG00000265491	372.793	421.796	439.263	557.512	581.593	582.025	579.953	706.268	498.541	13.6084	422.061	502.544
ENSG00000131788	3.89951	23.7104	22.0774	36.5843	30.3375	22.3856	45.0113	0	0	0	7.78972	0
ENSG00000131779	33.5358	30.574	13.7032	15.9062	6.65946	12.8887	0	0	0	0	16.9957	14.9157
ENSG00000265241	14.8181	50.5406	51.7676	85.8935	53.2757	60.3732	20.7744	31.804	96.973	0	65.8585	27.5366
ENSG00000271601	67.8515	1.87188	6.8516	11.1343	31.0775	0.678351	6.05921	1.09669	1.24324	321.158	7.78972	0
ENSG00000121851	91.2486	48.0448	47.1999	38.1749	31.0775	107.858	52.8017	50.4477	0	1235.64	43.9057	60.8101
ENSG00000265972	177.038	87.3542	236.761	134.407	278.217	124.138	211.207	0	1.24324	2.72168	55.2362	119.325
ENSG00000264343	10.9186	6.86354	13.7032	7.9531	9.61922	16.2804	6.92481	18.6437	14.9189	2.72168	16.9957	4.58944
ENSG00000131791	81.1099	126.04	124.09	185.307	170.186	298.474	77.0385	0	1.24324	0	240.773	48.1891
ENSG00000131781	110.746	130.407	103.535	173.378	159.087	192.652	99.5442	0	7.45946	0	132.425	91.7888
ENSG00000226015	74.0907	4.36771	25.8838	23.064	13.3189	46.8062	36.3553	1.09669	0	0	0	18.3578
ENSG00000131778	1722.8	1227.33	783.366	775.427	1079.57	1181.69	1075.08	640.467	1419.78	2324.31	1011.95	561.059
ENSG00000188092	0	17.4708	10.658	17.4968	34.7772	24.4206	21.64	0	0	0	4.24894	3.44208
ENSG00000274020	163	49.9167	117.238	139.179	123.57	67.8351	87.4257	1.09669	2.48649	0	65.1503	71.1363
ENSG00000280649	13.2583	3.11979	15.9871	9.54372	1.47988	4.74846	15.5808	0	88.2703	5.44335	6.3734	2.29472
ENSG00000270629	77.9903	153.494	13.7032	123.273	156.127	88.864	70.1137	8.77352	16.1622	10.8867	36.116	63.1048
ENSG00000178104	21.0574	41.1813	65.4708	20.6781	36.997	80.7238	23.3712	2.19338	0	0	4.24894	50.4839
ENSG00000201699	0	48.0448	38.8257	29.4265	65.8547	0	19.0432	26.3206	6.21622	0	17.7039	40.1576
ENSG00000274265	322.1	107.321	132.464	130.431	263.419	84.1155	141.093	352.037	147.946	111.589	59.4851	123.915
ENSG00000215861	8.57893	41.8052	31.9741	31.8124	70.2943	6.78351	18.1776	12.0636	0	0	4.95709	13.7683
ENSG00000271383	4.67942	5.61563	3.04515	10.339	18.4985	21.7072	5.19361	13.1603	23.6216	13.6084	9.91418	14.9157
ENSG00000203814	66.2917	54.9083	20.5548	15.9062	22.1982	10.8536	20.7744	33.9974	18.6487	43.5468	36.116	67.6943
ENSG00000270882	315.081	542.844	207.832	127.25	170.926	176.371	206.879	443.063	254.865	1219.31	480.13	363.713
ENSG00000203812	85.0094	93.5938	31.2128	46.128	89.5328	40.7011	54.5329	120.636	129.297	340.209	148.005	104.41
ENSG00000261716	67.8515	1.24792	26.6451	20.6781	0	10.8536	0	1.09669	0	0	21.2447	2.29472
ENSG00000272196	134.143	105.449	55.5741	72.3732	119.13	55.6248	66.6513	162.31	180.27	612.377	194.743	125.062
ENSG00000270276	27.2966	39.9333	12.9419	18.2921	16.2787	14.2454	12.1184	35.0941	34.8108	122.475	29.0344	36.7155
ENSG00000184678	12515.1	11802.2	6486.18	6884.21	7220.34	6902.9	7849.27	13089	4026.87	7514.54	11848.2	9944.17
ENSG00000184260	37.4353	34.3177	21.3161	33.403	31.8174	23.0639	27.6992	72.3815	48.4865	187.796	53.1117	37.8629
ENSG00000143368	49.1339	46.1729	44.916	21.4734	19.9784	26.4557	57.9953	1.09669	33.5676	0	55.2362	44.747
ENSG00000136631	17.1579	46.7969	27.4064	36.5843	5.91952	8.14021	35.4897	225.918	145.459	2.72168	36.116	34.4208
ENSG00000023902	1118.38	1214.22	647.095	772.246	1121.01	894.745	813.665	987.021	642.757	2307.98	797.384	525.491
ENSG00000143401	14.0382	66.7635	54.8128	24.6546	5.91952	27.8124	20.7744	93.2186	48.4865	337.488	40.3649	14.9157
ENSG00000117362	15.5981	101.081	55.5741	58.0576	50.3159	39.3444	51.9361	1.09669	19.8919	0	104.807	65.3995
ENSG00000266472	27.2966	13.1031	13.7032	6.36248	41.4366	33.9175	0	0	60.9189	0	1.41631	10.3262
ENSG00000143369	0.779903	34.9417	32.7354	23.064	52.5358	34.5959	39.8177	0	60.9189	2.72168	33.9915	33.2734
ENSG00000143384	2.33971	1.87188	37.3031	30.2218	102.852	56.3031	0.865601	0	0	0	30.4507	42.4523
ENSG00000143420	109.186	64.8917	72.3224	74.7592	105.811	113.285	131.571	9.87021	545.784	0	172.082	29.8314
ENSG00000143437	151.301	98.5854	118	124.068	106.551	189.938	169.658	53.7378	190.216	2.72168	88.5195	220.293
ENSG00000143418	1118.38	1054.49	591.521	819.965	792.476	671.567	1060.36	1074.76	732.27	81.6503	616.096	589.743
ENSG00000143412	1.55981	13.7271	15.9871	26.2452	0	12.2103	19.0432	1.09669	0	0	14.1631	1.14736
ENSG00000143409	1671.33	1170.55	1338.35	1622.43	1382.95	1386.55	1346.88	894.899	605.46	990.69	1498.46	1089.99
ENSG00000143363	3502.54	3982.1	2688.11	4180.15	3371.17	3652.92	2832.25	3150.79	1798.97	3589.89	2597.52	2817.92
ENSG00000197622	85.0094	3.11979	50.245	60.4436	32.5574	59.6949	79.6353	0	14.9189	0	24.0773	21.7998
ENSG00000213190	490.559	226.497	290.051	482.753	449.144	459.244	179.179	123.926	376.703	1608.51	290.344	197.346
ENSG00000163154	7.79903	14.975	4.56773	7.15779	30.3375	7.46186	23.3712	123.926	0	0	13.455	12.621
ENSG00000163156	90.4687	57.4042	66.9934	58.853	54.7556	112.606	28.5648	123.926	140.486	0	76.4808	133.094
ENSG00000163159	28.0765	5.61563	22.0774	25.4499	0	34.5959	0	0	36.0541	0	0	24.0946
ENSG00000159352	103.727	144.758	69.2773	92.256	160.567	105.144	53.6673	49.351	65.8919	2.72168	157.919	27.5366
ENSG00000143393	42.8946	58.6521	20.5548	38.1749	62.8949	86.1506	30.296	0	0	0	63.0259	1.14736
ENSG00000143416	108.406	0	78.4127	27.8359	128.01	44.7712	0	60.3179	0	2.72168	346.288	16.063
ENSG00000159377	34.3157	15.599	37.3031	6.36248	65.8547	59.6949	15.5808	8.77352	249.892	5.44335	22.661	32.1261
ENSG00000143376	0	0	3.80644	8.74841	0.73994	20.3505	5.19361	409.065	0	2.72168	15.5794	12.621
ENSG00000143450	0	12.4792	3.04515	2.38593	3.6997	9.49691	2.5968	0	0	195.961	0	6.88416
ENSG00000182134	7.01912	31.8219	47.9612	21.4734	42.9165	51.5547	0.865601	0	0	0	24.0773	21.7998
ENSG00000196407	273.746	107.945	347.909	82.7123	196.084	383.268	196.492	522.024	257.351	413.695	277.597	153.746
ENSG00000197747	372.793	14.975	25.1225	157.471	48.0961	80.0454	29.4304	523.121	246.162	35.3818	405.065	82.6099
ENSG00000163191	30.4162	16.2229	41.1096	36.5843	77.6937	46.1279	25.1024	144.763	38.5405	0	18.4121	11.4736
ENSG00000163220	12.4784	59.9	70.0385	100.209	103.592	60.3732	78.7697	259.915	12.4324	228.621	19.8284	29.8314
ENSG00000143546	66.2917	117.304	91.3546	284.721	274.518	127.53	99.5442	347.651	319.514	1377.17	60.1933	87.1994
ENSG00000197956	44.4544	13.7271	41.1096	36.5843	56.9754	40.7011	45.8769	41.6742	19.8919	857.328	24.7855	11.4736
ENSG00000196154	6.23922	13.1031	8.37417	11.1343	38.4769	31.8825	9.52161	66.8981	279.73	0	36.8241	11.4736
ENSG00000188643	0.779903	0	0	0	0	33.9175	0	162.31	0	0	36.116	4.58944
ENSG00000160679	34.3157	3.11979	17.5096	39.7655	0	87.5073	41.5489	10.9669	3.72973	0	36.8241	25.2419
ENSG00000143553	233.191	647.669	692.773	294.265	221.242	433.466	360.956	330.104	493.568	2.72168	353.37	553.028
ENSG00000143621	53.0334	7.4875	16.7483	11.1343	0	11.532	19.9088	1.09669	208.865	0	55.9443	0
ENSG00000143614	1.55981	28.0781	5.32902	13.5203	32.5574	29.8474	14.7152	29.6106	0	0	0.708156	10.3262
ENSG00000160741	14.8181	6.23958	36.5418	7.15779	0	2.03505	12.984	0	0	0	4.95709	18.3578
ENSG00000143570	35.0956	20.5906	36.5418	34.9936	33.2973	52.233	38.0865	0	18.6487	0	43.1975	42.4523
ENSG00000143543	317.42	648.293	520.721	365.047	566.054	475.524	536.673	760.006	1176.11	89.8153	695.409	476.154
ENSG00000143545	81.1099	187.188	149.974	148.723	42.9165	152.629	133.303	92.1219	106.919	8.16503	125.344	180.136
ENSG00000177954	643.42	557.195	350.954	371.41	586.033	428.718	548.791	1012.24	1286.76	1336.34	320.086	714.805
ENSG00000143549	6528.56	7498.11	6308.04	8556.74	7386.08	8421.73	9493.05	6004.38	6285.84	5622.98	6922.22	7680.43
ENSG00000143612	257.368	295.756	353.238	331.644	441.744	330.357	337.585	267.592	287.189	141.527	511.997	392.397
ENSG00000143569	53.8133	9.98333	44.916	31.0171	47.3562	48.1629	4.32801	0	2.48649	0	52.4035	89.4941
ENSG00000143595	187.957	253.951	100.49	387.316	338.893	402.262	251.89	139.28	193.946	555.222	276.181	271.924
ENSG00000143515	4.67942	0	2.28387	18.2921	0.73994	27.8124	32.8929	0	0	0	19.8284	3.44208
ENSG00000169291	58.4927	26.8302	3.80644	16.7015	0	0	13.8496	0	0	0	0	36.7155
ENSG00000160714	54.5932	79.8667	98.2062	103.39	155.387	123.46	177.448	58.1246	302.108	854.606	145.88	83.7573
ENSG00000160710	140.382	117.304	54.8128	105.776	82.1334	127.53	209.476	0	0	19.0517	152.254	48.1891
ENSG00000143603	0	31.1979	0	13.5203	55.4955	25.7773	0	39.4808	145.459	0	14.1631	0
ENSG00000163344	44.4544	11.8552	6.09031	36.5843	38.4769	36.6309	68.3825	9.87021	0	2054.86	50.2791	29.8314
ENSG00000163346	10047.5	9416.16	12945.7	8304.63	7871.48	9820.49	6970.69	27886.6	19530.1	21550.2	11650.6	12666.9
ENSG00000163348	44.4544	39.3094	32.7354	26.2452	27.3778	21.0289	10.3872	66.8981	37.2973	0	74.3564	28.684
ENSG00000160691	17.9378	14.351	5.32902	47.7186	6.65946	38.666	24.2368	0	0	0	54.528	44.747
ENSG00000173207	7.79903	30.574	32.7354	30.2218	0	27.8124	19.0432	0	28.5946	0	53.1117	14.9157
ENSG00000160688	0.779903	59.9	16.7483	35.789	5.91952	61.0516	4.32801	0	118.108	0	65.1503	26.3893
ENSG00000160685	7.79903	8.73542	6.8516	8.74841	6.65946	7.46186	1.7312	0	54.7027	0	18.4121	40.1576
ENSG00000169241	538.913	983.982	848.837	948.01	1152.09	951.726	888.107	1798.57	1794	38.1035	1250.6	954.604
ENSG00000179085	28.8564	20.5906	20.5548	15.9062	8.87928	32.5608	19.0432	28.5139	119.351	0	17.7039	64.2522
ENSG00000163463	42.1147	18.0948	32.7354	28.6312	5.17958	50.8763	34.6241	50.4477	50.973	0	19.1202	48.1891
ENSG00000177628	20.2775	32.4458	11.4193	18.2921	84.3532	6.10516	0	0	190.216	54.4335	17.7039	9.17888
ENSG00000160767	179.378	126.04	44.1547	76.3498	50.3159	115.32	59.7265	0	4.97297	0	149.421	45.8944
ENSG00000116521	0.779903	16.2229	39.587	16.7015	25.8979	40.0227	24.2368	10.9669	0	2.72168	7.78972	35.5682
ENSG00000160752	81.1099	45.549	48.7225	31.8124	54.0156	76.6537	6.05921	9.87021	0	0	57.3606	51.6312
ENSG00000116539	16.378	3.11979	22.8387	23.8593	0	33.9175	2.5968	2.19338	74.5946	8.16503	4.24894	11.4736
ENSG00000235919	0.779903	0.623958	5.32902	8.74841	0.73994	9.49691	12.1184	0	0	280.333	8.49787	0
ENSG00000163374	75.6505	151.622	213.922	106.572	207.183	146.524	134.168	247.852	105.676	5.44335	200.408	96.3783
ENSG00000132676	22.6172	1.24792	25.8838	19.0874	2.21982	10.8536	0	2.19338	1.24324	0	52.4035	36.7155
ENSG00000116580	0.779903	51.1646	8.37417	22.2687	4.43964	13.567	11.2528	1.09669	1.24324	231.342	13.455	27.5366
ENSG00000132718	0	4.36771	0	14.3156	29.5976	48.1629	29.4304	0	1.24324	0	0	9.17888
ENSG00000143622	1200.27	904.116	1475.38	1447.46	1531.68	1234.6	1036.99	841.161	979.676	2122.91	761.268	881.173
ENSG00000163479	20.2775	8.11146	2.28387	21.4734	49.576	14.2454	21.64	0	3.72973	0	0.708156	0
ENSG00000160803	0	1.24792	0.761289	5.56717	79.1736	5.42681	0.865601	0	0	0	0	2.29472
ENSG00000116586	60.0525	111.689	102.013	84.3029	120.61	133.635	115.991	195.211	249.892	1311.85	145.172	148.009
ENSG00000160789	1250.18	1513.1	1129.75	2100.41	1354.83	1629.4	1642.05	1121.91	203.892	601.49	2344.7	1661.38
ENSG00000160785	0	27.4542	0	15.9062	0	35.9526	20.7744	0	0	0	30.4507	0
ENSG00000198952	51.4736	92.3458	46.4386	47.7186	8.13934	41.3794	49.3393	0	103.189	0	92.0603	4.58944
ENSG00000163468	0	0	42.6322	16.7015	0	12.2103	0	1.09669	0	0	19.8284	0
ENSG00000116604	106.847	124.168	53.2902	91.4607	102.852	59.0165	57.1297	40.5775	121.838	0	79.3135	51.6312
ENSG00000143321	407.109	785.564	596.85	1239.89	903.467	731.262	887.241	557.118	1659.73	789.286	1792.34	1018.86
ENSG00000143294	79.5501	61.7719	50.245	42.1514	17.0186	18.9938	120.319	0	1.24324	27.2168	90.644	50.4839
ENSG00000187800	761.185	960.896	865.585	1087.19	1041.1	1088.07	1600.5	174.374	476.162	8.16503	1277.51	657.437
ENSG00000163563	2.33971	49.9167	29.6903	69.192	153.168	14.2454	64.0545	146.956	0	0	13.455	40.1576
ENSG00000163565	0	10.6073	2.28387	16.7015	0	4.07011	0	1.09669	39.7838	0	32.5752	5.7368
ENSG00000158716	29.6363	25.5823	32.7354	11.9297	25.158	29.8474	8.65601	72.3815	44.7568	370.148	19.1202	27.5366
ENSG00000158710	46195.2	52069.9	42104.6	58336	49869.7	49440.9	55498	59828.8	63330.8	66787.2	68397.2	49613
ENSG00000162734	53.0334	43.0531	54.0515	152.7	113.951	112.606	66.6513	32.9007	44.7568	19.0517	211.03	68.8416
ENSG00000132716	21.0574	5.61563	9.89675	18.2921	22.1982	31.8825	24.2368	0	1.24324	2.72168	82.8542	34.4208
ENSG00000228606	31.1961	31.8219	52.5289	6.36248	57.7153	24.4206	22.5056	20.8371	32.3243	2.72168	19.8284	21.7998
ENSG00000162735	0.779903	49.9167	23.5999	26.2452	22.1982	53.5897	49.3393	0	0	2.72168	48.1546	51.6312
ENSG00000122218	786.922	521.629	259.599	1115.02	484.661	508.763	715.852	17.547	588.054	119.754	647.255	500.249
ENSG00000202078	3.11961	14.975	2.28387	7.9531	6.65946	8.81856	18.1776	0	48.4865	0	4.95709	0
ENSG00000234425	94.3682	32.4458	90.5933	54.0811	102.852	35.2742	56.2641	87.7352	94.4865	185.074	82.1461	72.2837
ENSG00000066294	962.4	663.268	720.179	1852.28	1832.09	608.481	978.13	142.57	289.676	149.692	890.152	653.995
ENSG00000122223	0	41.1813	15.9871	41.3561	17.0186	21.7072	0	0	0	0	70.1074	43.5997
ENSG00000213080	21.0574	11.8552	7.61289	13.5203	2.95976	9.49691	6.05921	6.58014	18.6487	10.8867	16.2876	9.17888
ENSG00000158769	304.942	362.52	278.632	528.086	454.323	469.419	316.81	100.895	182.757	386.478	259.893	361.418
ENSG00000215845	5.45932	5.61563	3.04515	14.3156	54.7556	13.567	36.3553	40.5775	48.4865	0	33.2833	12.621
ENSG00000143256	16.378	6.23958	9.89675	2.38593	0	12.8887	0	55.9312	0	0	1.41631	12.621
ENSG00000158793	66.2917	101.705	92.1159	92.256	125.05	89.5423	52.8017	93.2186	4.97297	2.72168	96.3092	42.4523
ENSG00000158796	1102	1285.35	1203.6	972.664	1015.2	966.65	1032.66	1193.2	1314.11	106.145	1045.95	960.341
ENSG00000143222	17.9378	109.817	82.9805	32.6077	91.0126	43.4145	21.64	57.0279	110.649	2.72168	92.0603	105.557
ENSG00000143258	0	4.99167	29.6903	4.77186	5.91952	14.9237	0.865601	17.547	0	0	43.1975	1.14736
ENSG00000158850	0	15.599	53.2902	12.725	0	0.678351	0.865601	0	0	0	27.6181	0
ENSG00000158864	2.33971	51.1646	70.7998	11.1343	0	17.6371	40.6833	0	147.946	5.44335	12.0387	0
ENSG00000158869	10443.7	7643.49	9506.97	7274.7	14986	14793.5	10704	12434.3	17057.3	34478.2	11491.2	9799.6
ENSG00000143252	23.3971	46.7969	47.1999	24.6546	0	23.7423	0.865601	86.6385	0	0	20.5365	33.2734
ENSG00000143226	297.923	197.171	191.845	301.423	1679.66	668.854	422.413	178.76	416.487	1505.09	995.667	276.514
ENSG00000162747	1.55981	10.6073	24.3612	2.38593	0	5.42681	4.32801	0	0	1200.26	0	6.88416
ENSG00000118217	17.1579	39.9333	2.28387	9.54372	42.1766	2.7134	135.899	0	0	2.72168	104.099	19.5051
ENSG00000152332	61.6123	135.399	126.374	202.009	57.7153	71.2268	106.469	2.19338	3.72973	0	41.073	158.336
ENSG00000185630	579.468	399.957	768.901	534.448	212.363	457.887	686.422	569.182	686.27	73.4852	196.159	767.584
ENSG00000269887	15.5981	11.8552	25.8838	22.2687	6.65946	21.0289	29.4304	3.29007	0	0	12.7468	12.621
ENSG00000143198	301.822	250.831	262.645	385.725	108.771	241.493	245.831	818.131	313.297	43.5468	488.628	231.767
ENSG00000143149	163	49.9167	185.754	353.913	184.245	24.4206	227.653	0	0	0	240.773	90.6415
ENSG00000143183	33.5358	1.24792	16.7483	15.1109	41.4366	23.7423	0	0	239.946	0	17.7039	44.747
ENSG00000143157	63.1721	63.6438	51.0063	171.787	140.589	61.7299	19.0432	37.2874	0	5.44335	109.764	16.063
ENSG00000143195	10.1387	134.151	0	69.9873	0	2.7134	0	26.3206	0	0	38.2404	28.684
ENSG00000143194	44.4544	58.6521	0	62.8295	0	6.78351	0	143.666	0	0	36.116	26.3893
ENSG00000143190	16.378	34.3177	53.2902	63.6248	93.9724	71.2268	8.65601	1.09669	22.3784	2.72168	50.2791	67.6943
ENSG00000143162	1050.53	1312.81	1116.05	1519.84	1090.67	1831.55	1297.54	857.611	796.919	1788.14	1079.23	1739.4
ENSG00000198771	66.2917	3.11979	0.761289	7.9531	58.4553	21.0289	0	1.09669	0	0	16.2876	3.44208
ENSG00000143158	311.181	371.255	332.683	305.399	278.957	328.322	232.847	243.465	661.405	0	309.464	282.251
ENSG00000143164	180.937	164.101	189.561	141.565	193.864	132.957	189.567	417.839	14.9189	457.241	186.245	154.894
ENSG00000143155	2.33971	8.11146	28.929	14.3156	0	1.3567	17.312	73.4782	31.0811	2.72168	41.7812	32.1261
ENSG00000213064	0	5.61563	36.5418	18.2921	0	32.5608	47.6081	0	0	0	7.78972	36.7155
ENSG00000143153	4.67942	29.326	15.2258	22.2687	14.0589	1.3567	6.05921	0	0	0	34.6996	1.14736
ENSG00000143156	58.4927	1.24792	60.1418	75.5545	114.691	44.7712	70.9793	0	0	38.1035	53.8199	25.2419
ENSG00000117475	271.406	292.013	161.393	127.25	466.162	69.1918	463.962	30.7073	8.7027	87.0936	104.099	188.167
ENSG00000174175	3423.77	2686.14	3232.43	3636.95	5349.03	3753.99	3968.78	956.313	1514.27	97.9803	2459.43	2179.98
ENSG00000000460	247.229	190.307	366.18	66.0107	93.2325	122.103	128.109	184.244	310.811	269.446	181.288	335.029
ENSG00000188404	210.574	606.488	283.961	71.5779	534.977	273.375	708.062	493.51	726.054	24.4951	89.2276	168.662
ENSG00000075945	1011.53	341.305	678.308	400.041	575.673	469.419	235.444	188.631	687.514	2.72168	487.211	641.374
ENSG00000231407	22.6172	0	9.13546	18.2921	0	3.39175	0	0	588.054	0	43.9057	8.03152
ENSG00000094963	92.0285	25.5823	3.80644	9.54372	0	44.0928	0	180.954	0	0	68.6911	0
ENSG00000117523	294.023	652.66	527.573	475.596	326.314	560.318	368.746	28.5139	456.27	10.8867	487.211	385.513
ENSG00000233328	38.9951	28.0781	15.9871	14.3156	29.5976	18.9938	23.3712	31.804	67.1351	32.6601	26.9099	36.7155
ENSG00000117533	212.913	139.143	191.083	176.559	227.162	148.559	191.298	98.7021	340.649	0	232.275	142.273
ENSG00000197959	1264.22	1268.51	1063.52	1376.68	1175.02	771.285	1516.53	235.788	1430.97	446.355	785.345	1394.04
ENSG00000135845	16.378	8.11146	19.7935	12.725	17.0186	15.6021	38.9521	16.4503	54.7027	0	20.5365	5.7368
ENSG00000094975	17.9378	25.5823	9.13546	25.4499	14.0589	37.9877	6.05921	0	0	2.72168	23.3691	49.3365
ENSG00000117586	1943.52	1028.91	2401.1	1705.15	2034.1	1059.58	981.592	526.411	1781.57	152.414	897.234	1165.72
ENSG00000117592	8640.54	7851.89	6516.63	8598.89	9247.03	9278.48	8742.57	7930.16	9009.78	9378.89	7567.35	8515.71
ENSG00000234741	36.6554	52.4125	20.5548	12.725	0	29.8474	29.4304	49.351	24.8649	0	33.9915	51.6312
ENSG00000135870	90.4687	73.0031	109.626	101.8	16.2787	86.1506	13.8496	1.09669	0	8.16503	69.3993	35.5682
ENSG00000152061	10367.2	9406.17	13394.9	11259.2	6356.83	6981.59	10387.2	13405.9	18746.9	19190.5	11724.9	5086.25
ENSG00000116161	109.186	64.2677	92.8772	81.917	135.409	66.4784	55.3985	4.38676	1.24324	0	91.3521	43.5997
ENSG00000120333	88.9089	54.2844	51.0063	76.3498	34.7772	36.6309	66.6513	266.496	110.649	2.72168	52.4035	56.2207
ENSG00000143207	51.4736	30.574	9.89675	47.7186	47.3562	21.7072	44.1457	0	49.7297	0	9.20603	34.4208
ENSG00000242193	74.8706	172.836	34.258	131.226	79.9135	148.559	148.018	0	95.7297	0	144.464	75.7258
ENSG00000116199	62.3922	67.3875	15.9871	142.361	54.0156	70.5485	71.8449	32.9007	27.3514	1012.46	118.97	27.5366
ENSG00000169905	57.7128	68.6354	33.4967	23.8593	27.3778	47.4846	13.8496	71.2848	0	0	50.2791	55.0733
ENSG00000143337	0	6.23958	33.4967	30.2218	18.4985	21.7072	51.0705	36.1908	54.7027	0	12.7468	1.14736
ENSG00000135837	12.4784	56.7802	15.9871	46.128	1.47988	13.567	1.7312	1.09669	0	2.72168	9.91418	8.03152
ENSG00000116260	24.177	34.3177	45.6773	69.9873	76.9538	78.0104	20.7744	2.19338	114.378	250.394	99.1418	16.063
ENSG00000143324	99.8275	87.3542	35.7806	145.542	121.35	41.3794	13.8496	12.0636	0	2.72168	16.9957	94.0835
ENSG00000135823	114.646	26.2063	114.955	84.3029	62.155	43.4145	45.8769	1.09669	18.6487	0	66.5667	32.1261
ENSG00000153029	29.6363	14.975	22.8387	11.1343	2.95976	37.9877	25.1024	0	0	0	1.41631	1.14736
ENSG00000231684	40.5549	38.6854	31.9741	30.2218	35.5171	27.8124	37.2209	86.6385	75.8378	76.2069	67.2748	51.6312
ENSG00000135821	2500.37	1423.87	3253.75	3147.84	1901.65	3147.55	1860.18	1071.47	594.27	2003.15	2017.54	1542.05
ENSG00000143333	11.6985	9.35938	30.4515	38.1749	8.87928	27.8124	57.9953	0	0	5.44335	21.2447	21.7998
ENSG00000261504	7.79903	21.2146	25.8838	27.0405	0.73994	0	40.6833	0	0	0	9.91418	6.88416
ENSG00000135838	487.439	348.793	271.78	240.979	307.075	379.877	214.669	695.301	234.973	193.239	322.919	543.849
ENSG00000135829	5.45932	0	51.7676	30.2218	42.9165	21.7072	6.05921	0	0	0	0	27.5366
ENSG00000135862	0	129.783	0.761289	60.4436	9.61922	16.9588	0.865601	0	0	0	23.3691	33.2734
ENSG00000116698	28.8564	175.332	32.7354	119.297	87.3129	21.0289	28.5648	0	0	296.663	38.2404	22.9472
ENSG00000162704	7150.93	5782.22	9082.17	7852.89	6740.85	6786.22	7044.26	3270.33	5312.38	5446.07	4708.53	6603.06
ENSG00000116667	88.129	131.031	128.658	167.81	59.9352	124.138	125.512	76.7683	193.946	0	105.515	98.673
ENSG00000135842	8.57893	0	16.7483	19.8828	89.5328	74.6186	65.7857	23.0305	0	0	32.5752	9.17888
ENSG00000121481	6.23922	45.549	16.7483	41.3561	0.73994	59.0165	22.5056	0	0	0	46.0301	12.621
ENSG00000121486	41.3348	14.351	2.28387	16.7015	0	29.8474	5.19361	7.67683	16.1622	0	38.2404	22.9472
ENSG00000116668	110.746	77.9948	102.013	62.0342	147.988	18.9938	79.6353	7.67683	104.432	0	114.721	45.8944
ENSG00000116679	1619.86	1685.94	1213.49	2664.29	1521.32	1664.67	1544.23	914.639	1805.19	10.8867	1888.65	1783
ENSG00000047410	5.45932	4.36771	20.5548	1.59062	67.3346	2.03505	19.9088	194.114	0	2.72168	4.24894	0
ENSG00000116711	85.0094	106.073	29.6903	41.3561	65.8547	12.2103	16.4464	0	128.054	0	38.9486	66.5469
ENSG00000228215	148.961	337.561	184.232	322.896	312.995	246.92	258.815	495.704	18.6487	1918.78	58.0688	150.304
ENSG00000150681	76719.8	45894	65614.7	56817	60181.6	43828.3	81163.1	56485	78311.9	64569	32864.8	53358
ENSG00000116741	0	16.2229	0	50.8999	145.768	5.42681	16.4464	16.4503	0	1309.13	15.5794	0
ENSG00000116750	18.7177	21.8385	35.0193	18.2921	33.2973	24.4206	42.4145	57.0279	2.48649	0	59.4851	82.6099
ENSG00000116747	694.113	667.635	825.237	1288.4	836.132	748.221	954.758	402.485	1644.81	136.084	448.971	927.067
ENSG00000272579	33.5358	2.49583	9.89675	15.1109	23.6781	8.81856	11.2528	19.7404	0	0	2.83262	19.5051
ENSG00000134371	40.5549	62.3958	54.8128	31.0171	49.576	79.3671	19.9088	2.19338	0	5.44335	58.0688	33.2734
ENSG00000162687	7.79903	6.23958	0	0	3.6997	24.4206	40.6833	0	0	0	0.708156	22.9472
ENSG00000151414	1059.89	742.51	375.315	725.323	1082.53	792.992	686.422	415.645	308.324	536.17	170.666	271.924
ENSG00000081237	32.7559	0	9.13546	22.2687	0	59.0165	26.8336	66.8981	0	5.44335	0	18.3578
ENSG00000162702	38.2152	0	3.80644	15.1109	5.91952	48.8413	19.9088	0	9.94595	0	6.3734	18.3578
ENSG00000118197	84.2295	0	12.1806	19.8828	45.1363	43.4145	37.2209	1.09669	0	0	23.3691	19.5051
ENSG00000116857	44.4544	184.068	38.8257	62.8295	118.39	149.916	168.792	233.595	149.189	0	38.9486	32.1261
ENSG00000159176	219.933	140.391	145.406	235.412	264.899	185.19	255.352	195.211	145.459	8.16503	179.163	366.008
ENSG00000117139	8.57893	71.1313	27.4064	36.5843	45.8763	40.7011	0	76.7683	6.21622	0	4.24894	21.7998
ENSG00000183155	70.1912	139.767	229.148	170.196	117.65	107.858	135.899	178.76	123.081	1260.14	152.962	105.557
ENSG00000117153	182.497	142.263	91.3546	75.5545	98.412	50.8763	63.1889	273.076	0	2.72168	54.528	28.684
ENSG00000159346	11658.8	9749.97	13920.9	10683.4	8778.65	13377.8	11283.1	10081.9	6335.57	9727.27	11395.6	7911.05
ENSG00000159348	2100.28	1979.2	2156.73	2117.12	1989.7	1769.82	2128.51	1008.95	1413.57	479.015	1573.52	1412.4
ENSG00000163444	92.8084	99.2094	258.077	104.981	78.4337	159.412	77.0385	6.58014	14.9189	19.0517	185.537	134.241
ENSG00000143847	36.6554	7.4875	12.9419	0	3.6997	3.39175	19.0432	59.2212	0	0	9.91418	5.7368
ENSG00000058673	358.755	247.088	374.554	330.849	218.282	269.984	208.61	8.77352	467.46	5.44335	293.177	229.472
ENSG00000182004	14.8181	7.4875	12.1806	3.18124	0	0	0	0	103.189	0	3.54078	6.88416
ENSG00000158615	0.779903	2.49583	44.916	12.725	1.47988	0	40.6833	18.6437	55.946	0	1.41631	6.88416
ENSG00000198625	0	5.61563	13.7032	12.725	0	1.3567	16.4464	83.3484	0	8.16503	14.8713	2.29472
ENSG00000117222	5.45932	28.7021	21.3161	20.6781	0	4.74846	83.0977	1.09669	0	0	6.3734	12.621
ENSG00000133059	22.6172	4.36771	25.8838	61.2389	17.7586	1.3567	45.8769	0	0	0	47.4464	1.14736
ENSG00000133069	865.692	502.286	544.321	704.645	756.959	469.419	672.572	719.428	425.189	5.44335	732.941	572.533
ENSG00000158711	24.9569	4.36771	6.09031	4.77186	22.1982	0	0.865601	0	159.135	0	17.7039	19.5051
ENSG00000158715	10.9186	19.9667	39.587	23.064	6.65946	8.81856	15.5808	0	0	2.72168	35.4078	19.5051
ENSG00000069275	111.526	66.1396	88.3095	186.103	79.9135	164.161	167.927	12.0636	99.4595	2.72168	172.79	100.968
ENSG00000196188	21.0574	1.87188	40.3483	23.064	0	0	0	0	0	0	0	18.3578
ENSG00000266028	62.3922	0	0	19.0874	4.43964	0.678351	2.5968	0	0	0	12.7468	48.1891
ENSG00000263528	0	0	0	0	62.8949	0	0	0	0	0	42.4894	0
ENSG00000162889	24.9569	19.3427	9.89675	33.403	9.61922	23.7423	13.8496	14.257	43.5135	5.44335	70.1074	48.1891
ENSG00000182795	67.8515	182.82	133.225	72.3732	192.384	73.2619	116.856	138.183	1.24324	0	216.696	183.578
ENSG00000180667	152.861	1.87188	158.348	36.5843	256.759	10.8536	133.303	41.6742	0	2.72168	248.563	18.3578
ENSG00000196352	428.946	370.007	637.96	454.917	471.342	744.151	572.162	437.579	230	3641.6	364.7	304.05
ENSG00000203710	44.4544	2.49583	1.52258	16.7015	0	33.2392	6.05921	0	0	0	23.3691	41.305
ENSG00000197721	90.4687	61.1479	23.5999	71.5779	33.2973	21.0289	57.9953	8.77352	113.135	0	32.5752	154.894
ENSG00000117335	568.549	618.343	1015.56	710.212	790.256	1189.83	1315.71	1005.66	583.081	674.975	900.774	651.701
ENSG00000076356	56.9329	17.4708	16.7483	17.4968	0.73994	39.3444	24.2368	62.5113	0	0	10.6223	5.7368
ENSG00000117625	775.223	600.248	507.018	706.235	733.281	510.12	386.058	413.452	555.73	2.72168	473.756	331.587
ENSG00000153363	19.4976	41.1813	38.8257	18.2921	31.0775	6.78351	12.984	63.608	0	0	14.8713	44.747
ENSG00000170385	42.1147	24.9583	6.8516	16.7015	0	0	31.1616	0	0	0	48.1546	24.0946
ENSG00000123684	88.129	39.9333	18.2709	47.7186	233.081	28.4907	19.9088	65.8014	32.3243	0	82.1461	41.305
ENSG00000066027	527.994	283.277	423.276	435.035	224.942	466.027	497.721	180.954	4.97297	0	281.846	374.039
ENSG00000065600	89.6888	51.7885	66.2321	31.0171	152.428	59.0165	19.0432	25.2239	0	0	14.8713	35.5682
ENSG00000117691	1207.29	1778.91	183.471	666.47	1261.6	2610.29	784.235	2123.19	642.757	6964.77	242.897	269.63
ENSG00000162772	5.45932	0	9.13546	3.18124	4.43964	3.39175	41.5489	74.5749	0	0	1.41631	2.29472
ENSG00000117697	18.7177	14.351	66.2321	36.5843	50.3159	51.5547	21.64	105.282	0	0	42.4894	19.5051
ENSG00000203705	201.215	38.0615	67.7547	18.2921	56.9754	29.1691	24.2368	13.1603	330.703	0	55.9443	41.305
ENSG00000136643	58.4927	31.8219	11.4193	28.6312	0	2.7134	5.19361	0	27.3514	0	67.983	1.14736
ENSG00000143499	436.745	555.947	218.49	558.308	665.946	472.132	257.084	403.582	218.811	8.16503	507.04	211.114
ENSG00000092969	78.7702	44.925	26.6451	69.192	49.576	22.3856	0.865601	2.19338	1.24324	24.4951	12.0387	0
ENSG00000228063	766.644	545.964	1067.33	613.979	596.392	850.652	480.409	1003.47	566.919	1222.03	679.122	917.888
ENSG00000143353	2508.95	1608.56	1742.59	2055.88	2250.16	1442.17	1237.81	1888.5	2067.51	2112.02	1249.9	1608.6
ENSG00000225920	41.3348	12.4792	3.04515	19.0874	0	8.14021	0	1.09669	0	2.72168	28.3262	0
ENSG00000223842	0	4.99167	18.2709	6.36248	0	0	0	0	0	704.914	0	18.3578
ENSG00000067704	0	0	18.2709	0	0	26.4557	56.2641	0	0	2.72168	0	0
ENSG00000118873	219.153	2112.72	79.174	61.2389	87.3129	141.775	162.733	1.09669	0	0	0	91.7888
ENSG00000218283	94.3682	69.8833	111.909	69.9873	82.8733	92.2557	65.7857	88.8319	39.7838	62.5985	38.2404	72.2837
ENSG00000162817	49.1339	24.9583	6.09031	11.9297	0	14.9237	0	2.19338	0	0	9.91418	0
ENSG00000154305	0.779903	24.9583	0	17.4968	0	23.0639	12.1184	0	0	0	25.4936	9.17888
ENSG00000186063	123.225	174.084	89.832	110.548	71.7742	99.7176	154.077	171.084	324.487	2.72168	131.717	151.452
ENSG00000162819	983.457	671.379	1135.84	701.464	723.661	647.825	660.454	988.117	680.054	1831.69	456.761	881.173
ENSG00000197520	17.9378	12.4792	15.2258	14.3156	12.579	23.7423	47.6081	19.7404	26.1081	76.2069	18.4121	22.9472
ENSG00000228106	0	11.8552	3.80644	7.9531	0	5.42681	0	38.3841	105.676	0	22.661	6.88416
ENSG00000187554	892.988	594.008	2046.34	1534.15	819.114	1791.52	849.155	496.8	79.5676	1894.29	1324.96	844.457
ENSG00000203697	2.33971	10.6073	29.6903	11.1343	45.1363	25.7773	0.865601	87.7352	0	0	17.7039	19.5051
ENSG00000162909	2115.88	1913.68	1313.22	2057.47	1867.61	2095.43	1906.05	1217.33	891.405	130.64	1895.73	1687.77
ENSG00000143514	124.784	71.7552	114.955	217.915	45.8763	192.652	23.3712	82.2517	228.757	0	191.91	43.5997
ENSG00000188460	71.751	69.8833	26.6451	48.5139	76.9538	45.4495	57.1297	46.061	47.2432	46.2685	110.472	96.3783
ENSG00000143753	5.45932	8.73542	23.5999	6.36248	51.0559	20.3505	0	0	0	0	0	47.0418
ENSG00000143771	53.0334	1.24792	0	23.064	37.7369	2.03505	8.65601	0	0	0	7.78972	29.8314
ENSG00000162923	806.419	338.185	535.947	703.054	723.661	759.075	719.315	189.727	136.757	5.44335	343.456	363.713
ENSG00000143786	11.6985	5.61563	26.6451	34.9936	11.839	21.7072	22.5056	6.58014	0	0	14.8713	10.3262
ENSG00000143815	113.866	122.92	165.961	69.192	150.948	36.6309	227.653	69.0915	1.24324	0	20.5365	21.7998
ENSG00000234476	10.9186	9.35938	5.32902	15.9062	2.95976	10.1753	8.65601	0	0	0	17.7039	13.7683
ENSG00000154380	0.779903	13.7271	3.80644	1.59062	0	16.2804	0	87.7352	0	0	0.708156	0
ENSG00000143742	1685.37	1221.09	1841.56	1449.85	1251.24	1039.91	1326.1	1742.64	1003.3	2454.95	958.843	1504.19
ENSG00000196187	31.1961	79.8667	138.555	223.482	55.4955	135.67	181.776	15.3537	60.9189	0	104.099	96.3783
ENSG00000243709	87.3491	131.655	109.626	131.226	152.428	115.32	124.647	122.829	6.21622	16.3301	208.906	122.768
ENSG00000143811	413.348	430.531	277.109	729.299	413.627	546.072	540.135	269.786	736	340.209	576.439	509.428
ENSG00000143768	61.6123	22.4625	11.4193	50.8999	45.1363	44.0928	79.6353	0	0	0	4.24894	29.8314
ENSG00000143751	3.11961	24.9583	31.2128	25.4499	22.9381	16.2804	12.1184	0	0	0	71.5238	9.17888
ENSG00000163041	28689.5	23356.6	27497.7	21142.5	22247	20370.9	29490.2	36991.3	36553.8	49586.2	26087.8	32190.3
ENSG00000143772	55.3731	7.4875	12.1806	11.1343	42.9165	22.3856	32.0272	99.7988	2.48649	0	1.41631	0
ENSG00000163050	0	60.524	31.2128	7.9531	62.8949	40.0227	9.52161	0	34.8108	342.931	0.708156	0
ENSG00000143776	21.0574	68.0115	53.2902	62.0342	20.7183	62.4083	53.6673	18.6437	1.24324	35.3818	67.983	39.0102
ENSG00000181450	48.354	9.35938	12.1806	23.8593	16.2787	4.07011	98.6786	21.9338	1.24324	2.72168	4.24894	0
ENSG00000143761	6767.21	6359.38	6365.13	7523.63	8067.57	7675.54	6890.19	4033.62	4969.24	9917.78	8333.58	6432.1
ENSG00000162910	0	9.98333	41.1096	21.4734	2.95976	43.4145	0	5.48345	0	130.64	14.1631	75.7258
ENSG00000143774	643.42	717.552	505.496	599.664	620.81	655.287	439.725	1418.02	555.73	2.72168	1531.03	562.207
ENSG00000234975	2269.52	1553.03	2156.73	1503.93	2605.33	1267.16	1376.31	4789.24	2388.27	5867.93	2723.57	2739.9
ENSG00000116574	59.2726	13.7271	2.28387	23.8593	138.369	16.9588	51.9361	5.48345	0	27.2168	2.83262	0
ENSG00000168118	4761.3	4324.03	4700.2	4269.23	6343.51	4869.2	3638.99	4148.78	3798.11	4458.1	3853.08	4039.86
ENSG00000154429	170.799	84.8583	45.6773	135.998	105.811	65.8	161.002	0	0	0	58.0688	97.5256
ENSG00000135776	16.378	20.5906	32.7354	41.3561	12.579	33.9175	12.984	14.257	0	0	2.83262	2.29472
ENSG00000143641	33.5358	89.85	73.0837	76.3498	2.21982	48.8413	51.0705	150.246	239.946	468.128	249.271	81.4626
ENSG00000119280	1895.16	1653.49	1779.13	2230.05	1328.19	2157.83	1207.51	678.851	703.676	266.724	1595.48	1184.08
ENSG00000173409	19.4976	41.1813	29.6903	23.064	0	31.8825	14.7152	1.09669	1.24324	0	0	48.1891
ENSG00000182118	113.866	40.5573	15.2258	59.6483	0	40.7011	51.0705	110.766	34.8108	32.6601	8.49787	0
ENSG00000116906	38.2152	143.51	76.1289	155.085	79.1736	67.8351	73.5761	40.5775	0	0	63.734	142.273
ENSG00000010072	16.378	21.8385	27.4064	9.54372	0	0	12.1184	220.435	0	0	0	2.29472
ENSG00000116918	34.3157	51.7885	82.9805	87.4841	90.2727	95.6475	90.8881	111.862	134.27	0	114.721	139.978
ENSG00000173726	16.378	0.623958	14.4645	15.9062	5.91952	11.532	5.19361	5.48345	11.1892	2.72168	7.78972	14.9157
ENSG00000054267	40.5549	63.0198	79.9353	43.7421	23.6781	57.6598	7.79041	4.38676	16.1622	54.4335	69.3993	43.5997
ENSG00000152904	95.1481	63.6438	45.6773	54.0811	0	90.899	56.2641	93.2186	1.24324	0	53.1117	60.8101
ENSG00000116957	0	1.24792	22.8387	6.36248	0	34.5959	4.32801	0	0	0	0	30.9787
ENSG00000143669	201.215	99.2094	104.297	104.186	159.827	183.155	227.653	44.9643	155.405	0	97.0174	56.2207
ENSG00000116962	64.7319	116.056	6.09031	106.572	36.2571	108.536	135.899	16.4503	17.4054	5.44335	102.683	25.2419
ENSG00000077585	260.487	214.642	545.844	560.694	68.0745	347.994	328.929	569.182	2.48649	2.72168	255.644	315.524
ENSG00000116977	204.334	497.919	910.501	737.253	765.838	398.192	469.156	174.374	499.784	5.44335	242.189	593.185
ENSG00000116984	28.0765	42.4292	39.587	118.501	10.3592	52.9114	122.05	73.4782	0	2.72168	58.0688	122.768
ENSG00000198626	147.402	423.668	0.761289	57.2623	358.131	488.413	460.5	371.778	135.514	1045.12	46.7383	159.483
ENSG00000224525	0	28.0781	0	3.18124	16.2787	9.49691	0	92.1219	0	0	4.95709	3.44208
ENSG00000143702	45.2343	3.11979	31.9741	18.2921	12.579	23.0639	47.6081	0	0	0	0	36.7155
ENSG00000054282	30.4162	114.808	158.348	72.3732	159.087	67.1567	136.765	0	0	1796.31	128.884	79.1679
ENSG00000117020	134.143	36.8135	102.774	93.0513	28.8577	37.3093	4.32801	0	0	0	98.4337	10.3262
ENSG00000121644	0	15.599	19.7935	19.0874	0	6.10516	23.3712	0	1.24324	0	21.2447	13.7683
ENSG00000203667	11.6985	4.99167	5.32902	12.725	10.3592	10.8536	0	2.19338	29.8378	32.6601	10.6223	8.03152
ENSG00000153187	45.2343	197.171	72.3224	144.746	252.32	92.9341	307.288	3.29007	201.405	16.3301	82.1461	175.546
ENSG00000203666	295.583	263.31	240.567	286.312	248.62	148.559	94.3505	149.15	402.811	1385.33	244.314	138.831
ENSG00000185420	418.028	554.699	469.715	143.951	415.846	397.514	579.953	570.279	1029.41	332.044	587.769	535.817
ENSG00000162852	3731.83	2089.01	3034.5	2676.22	2241.28	1661.28	3222.63	1090.11	1399.89	952.586	1691.08	2324.55
ENSG00000143653	37.4353	9.98333	13.7032	30.2218	15.5387	25.099	81.3665	0	93.2433	0	28.3262	22.9472
ENSG00000223519	1338.31	764.973	1256.13	576.6	551.255	275.41	351.434	707.365	456.27	119.754	451.803	758.405
ENSG00000260855	114.646	53.6604	60.9031	67.6014	59.1952	31.8825	23.3712	15.3537	28.5946	0	26.2018	32.1261
ENSG00000227953	227.732	107.945	144.645	112.139	142.069	56.3031	44.1457	130.506	50.973	2.72168	65.8585	99.8203
ENSG00000153207	392.291	230.241	248.941	124.068	337.413	175.015	548.791	449.643	481.135	2120.18	203.949	226.03
ENSG00000227671	14.0382	14.351	14.4645	11.1343	32.5574	6.78351	8.65601	26.3206	0	5.44335	7.08156	10.3262
ENSG00000169224	103.727	111.689	76.1289	335.621	78.4337	112.606	152.346	196.307	1.24324	0	174.206	97.5256
ENSG00000232908	0	0	0	0.79531	61.415	0	0	0	0	0	84.9787	40.1576
ENSG00000230576	48.354	56.1563	41.1096	10.339	71.0343	0	0.865601	0	3.72973	0	32.5752	56.2207
ENSG00000162722	4780.02	3065.51	2704.86	5668.18	3704.88	5329.12	4108.14	1086.82	1490.65	81.6503	2357.45	2942.98
ENSG00000238243	49.9138	94.2177	30.4515	119.297	175.366	213.681	83.9633	0	140.486	0	95.6011	84.9047
ENSG00000226191	46.0142	12.4792	53.2902	36.5843	17.7586	44.7712	7.79041	89.9286	1.24324	0	34.6996	49.3365
ENSG00000224227	3.89951	4.36771	47.9612	20.6781	0	22.3856	0	0	0	0	31.1589	41.305
ENSG00000196071	31.976	14.975	25.8838	7.15779	0	31.8825	60.5921	0	58.4324	0	13.455	28.684
ENSG00000175137	3.11961	14.351	32.7354	16.7015	107.291	52.9114	38.9521	0	0	0	23.3691	6.88416
ENSG00000171161	237.87	177.204	150.735	225.868	85.8331	63.765	251.89	276.366	9.94595	247.672	300.966	151.452
ENSG00000171163	0.779903	0	0.761289	2.38593	0	0	0	123.926	0	0	4.24894	12.621
ENSG00000233084	7.01912	16.2229	0	1.59062	0	16.9588	18.1776	28.5139	6.21622	0	7.08156	40.1576
ENSG00000035115	27.2966	19.9667	13.7032	1.59062	0.73994	6.78351	0	0	0	0	16.2876	0
ENSG00000143727	1658.07	2231.28	2621.12	1395.77	2154.71	1415.72	1698.31	2582.7	1670.92	2278.04	1486.42	1239.15
ENSG00000233684	20.2775	8.73542	47.1999	2.38593	0	18.3155	0	0	0	0	34.6996	0
ENSG00000151353	2.33971	0	17.5096	19.0874	17.7586	18.9938	63.1889	0	0	0	46.0301	45.8944
ENSG00000171853	15.5981	21.8385	35.7806	20.6781	8.87928	43.4145	34.6241	21.9338	0	0	9.91418	17.2104
ENSG00000182551	919.505	2343.59	1179.24	3268.72	2252.38	2722.9	2291.25	1628.58	2672.97	1935.11	3219.99	2783.5
ENSG00000235078	5.45932	9.98333	28.1677	7.9531	31.8174	4.74846	4.32801	17.547	9.94595	193.239	7.08156	18.3578
ENSG00000242282	46.0142	19.9667	59.3805	31.8124	28.8577	50.198	83.0977	16.4503	0	2.72168	26.2018	12.621
ENSG00000171863	22.6172	30.574	31.9741	10.339	25.158	45.4495	38.0865	46.061	4.97297	0	31.867	18.3578
ENSG00000188765	659.018	517.261	290.812	443.783	766.578	362.239	542.732	1298.48	1430.97	4564.25	815.087	871.994
ENSG00000134326	120.885	0	47.9612	12.725	162.787	43.4145	41.5489	0	0	2.72168	48.1546	32.1261
ENSG00000134321	3.89951	0	3.80644	2.38593	88.7928	0	25.968	0	0	0	52.4035	17.2104
ENSG00000235092	21.0574	3.74375	31.2128	1.59062	7.3994	7.46186	0.865601	28.5139	7.45946	73.4852	5.66525	8.03152
ENSG00000115738	41.3348	0	101.251	7.15779	8.87928	35.2742	0	33.9974	2.48649	152.414	64.4422	45.8944
ENSG00000134313	242.55	96.0896	181.948	244.956	232.341	180.441	186.97	9.87021	7.45946	5.44335	150.837	59.6627
ENSG00000143797	339.258	422.42	227.625	541.606	509.079	443.641	441.457	361.908	110.649	2.72168	240.065	246.682
ENSG00000151693	65.5118	73.0031	44.1547	58.0576	39.9568	101.074	44.1457	19.7404	31.0811	0	65.1503	64.2522
ENSG00000213772	15.5981	7.4875	6.8516	1.59062	4.43964	8.81856	3.46241	15.3537	17.4054	10.8867	11.3305	10.3262
ENSG00000119185	50.6937	46.7969	73.0837	27.0405	0	90.899	32.8929	0	103.189	0	50.9872	51.6312
ENSG00000134330	7.01912	13.7271	0	19.8828	0.73994	18.3155	22.5056	62.5113	0	0	0	0
ENSG00000134308	3213.2	2185.73	2643.96	3283.84	2411.46	2437.31	2072.25	1778.83	1407.35	2803.33	1778.18	2430.11
ENSG00000243491	63.1721	36.8135	15.9871	31.0171	11.0991	14.9237	17.312	265.399	0	0	46.7383	14.9157
ENSG00000134317	1101.22	103.577	1112.24	701.464	1003.36	824.875	337.585	1180.04	70.8649	1796.31	412.855	680.385
ENSG00000260077	135.703	469.841	320.502	178.945	245.66	360.883	444.919	311.46	474.919	1227.48	223.069	247.83
ENSG00000172059	13.2583	8.11146	9.13546	10.339	13.3189	30.5258	25.1024	0	2.48649	43.5468	9.91418	32.1261
ENSG00000171848	63.1721	8.73542	12.9419	8.74841	76.2138	21.0289	19.0432	0	0	2.72168	20.5365	20.6525
ENSG00000115756	447.664	675.747	339.535	768.27	466.162	655.287	567.834	475.963	417.73	1496.92	268.391	738.9
ENSG00000115758	4130.36	3856.69	1428.18	4068.81	6157.78	3837.43	3574.93	4364.82	3247.35	8050.71	956.719	1836.92
ENSG00000257135	28.0765	23.7104	0	15.9062	5.91952	8.81856	19.9088	1.09669	0	0	8.49787	11.4736
ENSG00000217258	46.7942	47.4208	21.3161	24.6546	11.839	16.2804	37.2209	29.6106	53.4595	479.015	32.5752	33.2734
ENSG00000162976	38.2152	11.2313	3.04515	62.0342	85.0931	54.2681	44.1457	0	0	0	41.7812	1.14736
ENSG00000134318	260.487	487.935	267.212	578.191	274.518	537.932	547.926	15.3537	220.054	10.8867	272.64	355.682
ENSG00000169016	73.3108	49.2927	22.0774	26.2452	39.2168	0	0	0	0	0	0	18.3578
ENSG00000239899	25.7368	31.8219	12.1806	27.0405	18.4985	22.3856	20.7744	97.6054	103.189	209.569	46.7383	33.2734
ENSG00000151779	213.693	109.817	165.961	142.361	72.5141	123.46	77.9041	93.2186	19.8919	0	126.052	152.599
ENSG00000079785	3.11961	5.61563	16.7483	6.36248	149.468	2.03505	27.6992	0	13.6757	2.72168	0	1.14736
ENSG00000233718	4.67942	11.2313	30.4515	11.1343	10.3592	8.14021	8.65601	30.7073	37.2973	0	17.7039	10.3262
ENSG00000163029	39.775	0	22.0774	6.36248	28.1177	18.3155	52.8017	0	0	0	12.7468	1.14736
ENSG00000183891	83.4496	10.6073	70.0385	21.4734	32.5574	10.1753	17.312	41.6742	0	0	16.2876	14.9157
ENSG00000068697	44.4544	1.24792	30.4515	32.6077	0	42.7361	46.7425	0	0	0	76.4808	18.3578
ENSG00000055917	73.3108	97.9615	77.6514	128.84	68.0745	106.501	71.8449	3.29007	3.72973	5.44335	145.88	96.3783
ENSG00000118960	38.9951	58.0281	40.3483	40.5608	18.4985	33.9175	0.865601	1.09669	2.48649	0	26.9099	26.3893
ENSG00000119778	14.0382	48.6688	57.8579	15.9062	12.579	6.10516	80.5009	0	0	0	12.0387	5.7368
ENSG00000173960	978.778	372.503	414.141	326.077	551.255	142.454	537.538	301.59	238.703	400.086	452.512	533.523
ENSG00000205639	409.449	698.833	602.941	902.677	681.485	607.802	567.834	239.078	647.73	171.466	1118.89	561.059
ENSG00000119782	327.559	471.713	662.321	371.41	804.315	758.396	643.142	494.607	487.351	1042.4	571.482	489.923
ENSG00000115128	159.1	109.193	172.812	67.6014	102.112	61.7299	82.2321	86.6385	374.216	2.72168	49.5709	157.188
ENSG00000219626	59.2726	46.7969	61.6644	23.8593	35.5171	86.1506	103.872	71.2848	149.189	0	63.734	94.0835
ENSG00000115129	14.0382	7.4875	9.13546	5.56717	0	8.81856	0	0	33.5676	0	23.3691	40.1576
ENSG00000198399	131.024	127.288	54.8128	70.7826	39.9568	107.179	32.8929	4.38676	0	0	84.9787	73.4311
ENSG00000084676	279.985	188.435	137.793	231.435	196.084	206.219	279.589	35.0941	79.5676	8.16503	175.623	127.357
ENSG00000184924	56.153	64.2677	27.4064	70.7826	94.7123	64.4433	65.7857	41.6742	62.1622	568.83	65.8585	92.9362
ENSG00000138031	31.1961	33.0698	22.8387	27.0405	0.73994	37.3093	11.2528	17.547	0	0	51.6954	57.368
ENSG00000224165	8.57893	18.7188	21.3161	5.56717	0.73994	18.9938	4.32801	33.9974	34.8108	5.44335	33.2833	16.063
ENSG00000115138	7.01912	37.4375	72.3224	19.8828	51.0559	72.5835	43.2801	65.8014	58.4324	2.72168	124.635	6.88416
ENSG00000119772	15.5981	6.86354	15.9871	9.54372	14.7988	60.3732	6.05921	7.67683	22.3784	65.3202	45.322	10.3262
ENSG00000138101	8.57893	36.8135	0	22.2687	0	36.6309	6.05921	0	0	0	24.0773	12.621
ENSG00000084731	98.2677	366.888	195.651	244.956	179.066	193.33	106.469	30.7073	292.162	0	383.112	170.957
ENSG00000237629	15.5981	13.7271	23.5999	11.9297	31.0775	18.9938	25.968	6.58014	4.97297	21.7734	16.9957	43.5997
ENSG00000084733	1328.95	954.656	1277.44	1131.73	964.882	851.33	1279.36	852.128	920	217.734	832.083	784.794
ENSG00000084754	40.5549	103.577	48.7225	54.8764	53.2757	54.2681	29.4304	3.29007	0	5.44335	58.0688	78.0205
ENSG00000138029	73.3108	59.9	63.9482	87.4841	284.137	158.056	98.6786	165.6	48.4865	743.017	12.7468	49.3365
ENSG00000138018	4.67942	1.24792	24.3612	3.18124	0	43.4145	6.05921	0	1.24324	0	0.708156	8.03152
ENSG00000119777	0	38.0615	22.8387	15.1109	0	21.7072	0	0	0	0	46.7383	0
ENSG00000084693	543.592	489.807	398.154	601.255	466.902	575.92	706.331	397.002	524.649	1777.25	431.975	645.964
ENSG00000228474	115630	85755.6	90205.8	86079.6	88724.7	80114.6	86162	255701	211051	356371	105938	138333
ENSG00000138080	10.1387	10.6073	19.0322	11.1343	21.4583	16.2804	7.79041	1.09669	2.48649	0	16.2876	17.2104
ENSG00000138073	21.0574	24.9583	10.658	27.0405	0	14.9237	31.1616	0	0	0	9.20603	0
ENSG00000138085	94.3682	148.502	188.038	148.723	159.087	140.419	108.2	163.407	743.46	10.8867	126.76	173.251
ENSG00000115204	69.4113	64.2677	56.3354	106.572	0	130.922	76.1729	253.335	195.189	5.44335	50.9872	91.7888
ENSG00000115234	45.2343	291.389	246.657	221.892	192.384	362.239	265.74	187.534	0	0	185.537	178.988
ENSG00000115241	17.1579	51.7885	50.245	47.7186	64.3748	48.1629	13.8496	0	498.541	0	77.8972	5.7368
ENSG00000213453	72.5309	63.6438	121.806	65.2154	74.734	61.0516	47.6081	166.697	77.0811	182.352	82.1461	80.3152
ENSG00000115216	401.65	318.219	462.863	401.632	300.416	337.819	310.751	217.145	13.6757	5.44335	303.799	386.66
ENSG00000119760	12.4784	29.326	9.89675	11.1343	14.0589	21.0289	0	0	0	0	15.5794	0
ENSG00000243147	8.57893	12.4792	11.4193	14.3156	18.4985	17.6371	6.92481	6.58014	0	0	13.455	12.621
ENSG00000158019	222.272	162.853	207.832	174.173	212.363	331.035	267.471	286.236	68.3784	8.16503	185.537	378.629
ENSG00000213639	786.142	575.29	770.424	915.402	887.928	980.217	694.212	522.024	1279.3	1929.67	558.027	668.911
ENSG00000119801	20330.5	11253.1	15910.9	12732.9	15998.2	11470.9	14114.5	17338.7	14875.4	14171.8	6125.55	12603.8
ENSG00000013016	1754.78	2218.8	1763.91	2793.13	2347.09	2857.21	2303.37	847.741	574.378	2582.87	2148.55	1830.04
ENSG00000162959	0	12.4792	8.37417	6.36248	0.73994	14.2454	19.9088	6.58014	14.9189	0	7.08156	10.3262
ENSG00000021574	14.8181	23.0865	38.8257	16.7015	25.8979	14.9237	38.9521	74.5749	0	2.72168	36.116	35.5682
ENSG00000119820	28.8564	30.574	0.761289	16.7015	0	0	52.8017	0	0	0	12.7468	3.44208
ENSG00000115760	31.1961	19.9667	24.3612	68.3967	0.73994	78.6887	45.0113	0	363.027	2.72168	76.4808	43.5997
ENSG00000018699	41.3348	0	5.32902	12.725	0	44.0928	2.5968	0	0	0	17.7039	3.44208
ENSG00000049323	1701.75	2118.96	1911.6	3649.68	2381.87	2644.21	2905.82	1305.06	1904.65	2286.21	1624.51	2238.5
ENSG00000152689	24.177	29.326	16.7483	30.2218	0	10.8536	21.64	4.38676	0	0	21.9528	25.2419
ENSG00000171055	42.1147	94.8417	68.516	110.548	0.73994	86.8289	56.2641	0	23.6216	0	55.2362	8.03152
ENSG00000115808	91.2486	90.474	98.2062	30.2218	52.5358	139.74	13.8496	252.239	0	0	31.867	58.5154
ENSG00000115825	78.7702	17.4708	8.37417	77.9404	12.579	31.2041	62.3233	80.0583	8.7027	5.44335	46.0301	88.3467
ENSG00000163171	120.885	48.0448	132.464	147.928	132.449	124.138	212.072	0	303.351	0	56.6525	30.9787
ENSG00000237803	333.798	289.517	206.309	336.416	452.103	298.474	436.263	300.493	253.622	204.126	364.7	449.765
ENSG00000115841	0	13.7271	0	11.9297	45.1363	19.6722	0	0	59.6757	0	0	18.3578
ENSG00000143889	288.564	391.222	353.238	306.194	360.351	284.907	470.887	53.7378	359.297	5.44335	198.284	254.714
ENSG00000235586	8.57893	6.23958	13.7032	7.9531	8.13934	14.9237	5.19361	0	16.1622	0	11.3305	4.58944
ENSG00000143891	288.564	250.831	322.025	380.158	124.31	438.215	309.02	384.938	552	0	331.417	174.399
ENSG00000115875	54.5932	0	73.845	50.1045	10.3592	21.7072	44.1457	14.257	165.351	0	2.12447	34.4208
ENSG00000115904	17.9378	26.2063	54.8128	20.6781	62.155	9.49691	73.5761	0	0	2.72168	19.8284	17.2104
ENSG00000115944	283.105	190.931	277.87	183.717	150.948	328.322	253.621	277.462	630.324	65.3202	300.258	197.346
ENSG00000138032	29.6363	6.23958	74.6063	40.5608	3.6997	56.3031	25.968	0	0	0	46.0301	60.8101
ENSG00000138078	6.23922	14.351	25.8838	54.8764	11.839	68.5134	29.4304	0	49.7297	21.7734	29.7425	58.5154
ENSG00000068784	10.9186	0.623958	17.5096	23.064	0	26.4557	0	0	0	2.72168	12.0387	2.29472
ENSG00000116016	14.0382	3.11979	18.2709	40.5608	60.6751	78.6887	0	44.9643	0	0	0	32.1261
ENSG00000119729	12.4784	0	24.3612	2.38593	30.3375	8.14021	0	1.09669	175.297	0	8.49787	1.14736
ENSG00000151665	58.4927	166.597	162.916	115.32	244.92	140.419	103.872	228.111	198.919	2.72168	101.266	277.661
ENSG00000119878	105.287	52.4125	72.3224	33.403	73.2541	56.9815	131.571	0	135.514	0	22.661	79.1679
ENSG00000180398	238.65	199.667	133.987	209.962	130.969	227.248	155.808	267.592	3.72973	10.8867	97.0174	197.346
ENSG00000143933	7425.45	3896	7019.84	6185.13	6816.33	5253.15	6246.18	7333.56	8104.7	12748.3	4522.99	6765.98
ENSG00000233230	14.0382	6.86354	9.89675	3.18124	16.2787	2.03505	11.2528	32.9007	2.48649	0	0.708156	5.7368
ENSG00000230773	185.617	228.993	306.799	186.898	126.53	198.757	77.0385	335.587	138	0	160.043	347.65
ENSG00000170802	84.2295	85.4823	72.3224	113.729	120.61	140.419	115.991	1.09669	21.1351	0	59.4851	97.5256
ENSG00000243244	26.5167	43.0531	44.1547	42.9468	65.8547	72.5835	76.1729	0	3.72973	5.44335	35.4078	49.3365
ENSG00000282828	128.684	255.199	184.993	240.184	157.607	246.92	103.872	300.493	0	1205.7	207.49	234.061
ENSG00000068912	54.5932	21.8385	14.4645	33.403	30.3375	16.9588	9.52161	0	92	370.148	0	44.747
ENSG00000068878	43.6745	6.86354	80.6966	62.8295	85.8331	71.2268	7.79041	8.77352	0	0	127.468	18.3578
ENSG00000170634	180.157	199.043	226.103	97.0278	182.025	161.448	92.6193	268.689	243.676	430.025	145.88	159.483
ENSG00000115306	49.9138	257.695	51.7676	116.115	36.997	124.138	12.984	145.86	80.8108	174.187	19.1202	102.115
ENSG00000214595	95.1481	35.5656	3.04515	65.2154	72.5141	35.9526	21.64	0	1.24324	0	7.78972	37.8629
ENSG00000115310	689.434	642.053	655.469	999.705	737.72	490.448	824.918	432.096	795.676	356.539	327.168	721.69
ENSG00000162994	88.9089	53.6604	68.516	40.5608	34.0372	23.7423	167.061	1.09669	13.6757	0	42.4894	60.8101
ENSG00000143947	141.942	246.464	215.445	176.559	312.255	157.377	148.883	338.877	609.189	312.993	161.46	221.441
ENSG00000115355	93.5883	90.474	72.3224	54.8764	39.9568	42.0578	73.5761	92.1219	0	166.022	20.5365	35.5682
ENSG00000163001	0	0	0.761289	3.18124	23.6781	27.8124	4.32801	0	141.73	0	3.54078	3.44208
ENSG00000275052	336.918	379.991	207.07	293.469	196.084	255.06	302.96	54.8345	19.8919	0	257.769	326.998
ENSG00000028116	63.952	151.622	102.774	120.887	148.728	152.629	131.571	196.307	105.676	2.72168	148.713	165.22
ENSG00000115392	0	31.1979	33.4967	31.8124	0	4.07011	33.7585	14.257	7.45946	0	7.78972	26.3893
ENSG00000173209	23.3971	18.0948	19.7935	11.1343	19.2384	37.9877	27.6992	0	0	0	12.7468	6.88416
ENSG00000115464	297.143	361.896	458.296	456.508	275.258	389.373	414.623	360.811	218.811	1488.76	344.164	393.545
ENSG00000270820	176.258	82.9865	139.316	135.998	108.771	111.25	154.077	52.6411	55.946	0	135.258	125.062
ENSG00000082898	176.258	83.6104	117.238	77.1451	65.8547	87.5073	103.007	165.6	139.243	0	135.258	113.589
ENSG00000115484	20.2775	1.87188	25.8838	12.725	16.2787	12.8887	4.32801	0	0	0	18.4121	24.0946
ENSG00000170340	46.0142	5.61563	80.6966	27.0405	45.8763	11.532	39.8177	0	0	0	8.49787	14.9157
ENSG00000228541	14.8181	53.0365	12.1806	18.2921	20.7183	8.81856	0.865601	21.9338	49.7297	272.168	0.708156	81.4626
ENSG00000186889	127.124	31.8219	86.7869	72.3732	88.0529	50.198	112.528	6.58014	133.027	0	60.1933	134.241
ENSG00000115504	133.363	57.4042	156.064	85.0982	97.6721	75.9753	86.5601	104.186	155.405	0	85.6869	111.294
ENSG00000014641	29.6363	42.4292	35.0193	32.6077	17.7586	62.4083	24.2368	28.5139	0	0	21.2447	45.8944
ENSG00000169764	803.3	1035.77	1148.78	1061.74	443.964	847.939	928.79	746.846	1077.89	201.404	1375.24	845.604
ENSG00000143952	7.79903	23.0865	0	4.77186	5.17958	40.0227	0	270.882	23.6216	0	0	14.9157
ENSG00000238201	2960.51	1805.11	1737.26	2872.66	1545.73	886.605	2351.84	2896.36	3755.84	4488.04	3064.9	1444.53
ENSG00000236148	6.23922	1.87188	18.2709	7.9531	2.21982	0	17.312	32.9007	36.0541	0	31.1589	27.5366
ENSG00000223935	5.45932	14.975	8.37417	14.3156	1.47988	8.81856	19.9088	33.9974	0	0	5.66525	12.621
ENSG00000119862	1724.36	2475.24	1176.95	2229.25	2535.03	1855.97	2174.39	1657.1	2051.35	179.631	2207.32	1807.09
ENSG00000260101	22.6172	11.8552	35.0193	15.9062	39.2168	25.099	7.79041	0	108.162	2.72168	56.6525	14.9157
ENSG00000119844	83.4496	139.143	130.942	134.407	109.511	125.495	137.631	214.951	1.24324	519.84	130.301	67.6943
ENSG00000179833	63.1721	26.8302	27.4064	60.4436	12.579	11.532	116.856	0	63.4054	0	14.8713	64.2522
ENSG00000226756	167.679	175.332	167.483	94.6419	173.886	59.0165	128.109	41.6742	36.0541	0	55.2362	142.273
ENSG00000011523	68.6314	36.1896	20.5548	123.273	78.4337	80.7238	169.658	0	0	2.72168	4.95709	45.8944
ENSG00000138069	77.2103	58.6521	188.038	130.431	71.0343	30.5258	173.986	0	162.865	2.72168	53.1117	78.0205
ENSG00000138071	990.476	975.871	729.314	1217.62	790.256	1022.27	1192.8	330.104	555.73	217.734	793.843	812.331
ENSG00000198369	117.765	9.98333	9.13546	46.9233	72.5141	67.8351	17.312	127.216	175.297	5.44335	9.91418	83.7573
ENSG00000143995	4716.07	2817.17	4141.41	3947.12	2566.11	3206.56	3676.21	3335.03	630.324	6888.56	1573.52	5606
ENSG00000230749	22.6172	31.1979	25.1225	11.9297	8.13934	23.0639	18.1776	31.804	39.7838	0	9.91418	11.4736
ENSG00000197223	51.4736	25.5823	84.503	34.9936	112.471	42.0578	34.6241	0	0	585.16	53.1117	53.9259
ENSG00000221823	157.54	79.2427	83.7417	102.595	110.991	56.3031	139.362	31.804	18.6487	32.6601	62.3177	89.4941
ENSG00000203395	141.162	69.8833	6.09031	38.9702	52.5358	17.6371	34.6241	92.1219	1.24324	0	152.962	117.031
ENSG00000115956	3342.66	2804.69	3282.68	5082.83	3091.47	2471.91	4770.33	1445.44	1970.54	979.803	4028.7	3334.23
ENSG00000204923	109.186	87.9781	69.2773	54.8764	17.0186	134.313	55.3985	148.053	149.189	0	130.301	168.662
ENSG00000169621	17.9378	66.7635	31.2128	56.467	12.579	42.7361	44.1457	0	267.297	223.177	39.6567	26.3893
ENSG00000163219	7.01912	0.623958	1.52258	3.97655	0	7.46186	0	135.99	0	0	16.2876	21.7998
ENSG00000198380	4.67942	16.8469	19.7935	12.725	19.9784	10.1753	53.6673	1.09669	0	2.72168	14.8713	34.4208
ENSG00000169599	42.1147	108.569	35.7806	31.8124	0	65.1217	32.8929	75.6716	68.3784	2.72168	24.7855	49.3365
ENSG00000196975	374.353	245.84	246.657	164.629	355.171	239.458	147.152	1051.73	302.108	449.076	371.782	227.177
ENSG00000087338	47.5741	31.1979	44.1547	46.9233	21.4583	50.198	180.911	0	0	0	89.2276	100.968
ENSG00000124380	3.89951	18.0948	35.0193	27.0405	20.7183	38.666	13.8496	8.77352	0	0	33.9915	27.5366
ENSG00000059728	178.598	106.073	137.793	163.834	54.7556	83.4372	164.464	221.531	182.757	2.72168	36.8241	139.978
ENSG00000179818	43.6745	43.6771	28.929	11.1343	39.9568	18.3155	5.19361	3.29007	82.0541	2.72168	14.1631	1.14736
ENSG00000169564	127.124	224.625	235.999	147.132	151.688	151.951	214.669	160.117	145.459	889.988	220.236	137.683
ENSG00000116001	951.481	422.42	762.811	640.225	489.84	567.101	373.94	591.116	530.865	5.44335	406.482	618.427
ENSG00000143977	23.3971	12.4792	30.4515	11.1343	2.95976	23.0639	6.05921	0	0	0	5.66525	9.17888
ENSG00000144043	0	18.0948	1.52258	2.38593	20.7183	6.10516	0	0	84.5405	5.44335	12.7468	4.58944
ENSG00000075292	5.45932	21.8385	6.8516	20.6781	0	18.3155	18.1776	0	0	0	11.3305	9.17888
ENSG00000144040	44.4544	10.6073	22.8387	11.1343	43.6565	0	0	1.09669	0	0	41.073	12.621
ENSG00000135617	0	8.11146	5.32902	7.15779	0	1.3567	0	0	100.703	0	7.78972	0
ENSG00000116127	0	23.0865	9.89675	27.0405	28.8577	5.42681	1.7312	1.09669	6.21622	0	38.9486	0
ENSG00000204872	478.86	902.244	483.418	543.992	1069.95	649.182	1161.64	1789.8	1460.81	4468.99	478.005	733.163
ENSG00000144034	14.8181	112.313	48.7225	34.9936	45.1363	55.6248	97.813	107.476	145.459	410.973	43.1975	90.6415
ENSG00000124356	0	49.2927	31.9741	38.1749	11.0991	45.4495	31.1616	0	50.973	10.8867	0	55.0733
ENSG00000114956	163	189.059	216.206	179.74	280.437	223.177	297.767	81.155	579.351	0	135.258	268.482
ENSG00000225439	248.009	227.121	172.812	271.201	42.9165	278.802	219.863	176.567	476.162	8.16503	92.7684	300.608
ENSG00000114978	4478.2	3285.14	5294	4069.6	4353.07	3578.98	3633.79	2499.36	3101.89	6409.54	2630.8	5007.08
ENSG00000065911	320.54	234.608	223.058	224.277	146.508	114.641	392.983	83.3484	4.97297	2.72168	152.254	236.356
ENSG00000204843	16.378	16.8469	28.929	38.1749	24.418	54.2681	64.9201	5.48345	3.72973	2.72168	33.9915	21.7998
ENSG00000239779	17.9378	37.4375	22.8387	46.128	38.4769	42.0578	34.6241	50.4477	12.4324	0	68.6911	35.5682
ENSG00000257702	0.779903	16.2229	21.3161	8.74841	2.95976	12.2103	19.9088	67.9948	0	0	11.3305	26.3893
ENSG00000115307	57.7128	59.9	79.174	38.9702	126.53	69.8701	100.41	191.921	0	0	52.4035	74.5784
ENSG00000115317	45.2343	58.6521	92.8772	31.8124	34.0372	53.5897	57.9953	129.409	55.946	0	67.983	81.4626
ENSG00000115318	15.5981	52.4125	79.9353	225.868	706.643	151.272	145.421	42.7709	186.487	54.4335	197.576	172.104
ENSG00000115325	95.1481	68.0115	89.832	112.139	150.208	132.278	134.168	84.4451	21.1351	0	115.429	145.715
ENSG00000159374	50.6937	57.4042	51.0063	85.8935	136.149	148.559	64.9201	47.1577	249.892	1358.12	39.6567	103.262
ENSG00000115363	57.7128	4.36771	0.761289	1.59062	0	4.74846	0	71.2848	22.3784	29.9384	18.4121	0
ENSG00000182814	6.23922	0.623958	0.761289	25.4499	3.6997	67.1567	75.3073	0	46	0	26.9099	32.1261
ENSG00000163541	14.8181	25.5823	9.13546	15.9062	0	4.07011	10.3872	17.547	0	0	40.3649	5.7368
ENSG00000034510	292.463	197.171	108.103	193.26	303.375	324.252	156.674	1207.46	440.108	1725.54	344.164	235.209
ENSG00000176407	163.78	182.82	111.909	180.535	150.208	161.448	148.883	80.0583	34.8108	413.695	167.833	67.6943
ENSG00000152291	577.128	811.77	1019.37	1064.92	802.835	1425.22	872.526	259.915	187.73	149.692	778.263	997.056
ENSG00000270532	8.57893	11.8552	10.658	23.8593	1.47988	10.1753	9.52161	5.48345	47.2432	174.187	11.3305	13.7683
ENSG00000115459	59.2726	19.3427	44.916	12.725	44.3964	36.6309	25.968	0	0	0	16.9957	20.6525
ENSG00000168906	109.186	9.98333	46.4386	61.2389	90.2727	104.466	0	14.257	231.243	0	0	43.5997
ENSG00000118640	729.989	1024.54	775.753	483.549	518.698	377.163	575.625	879.545	783.243	1456.1	695.409	883.467
ENSG00000168899	128.684	44.301	71.5611	33.403	85.8331	122.103	91.7537	198.501	103.189	587.882	142.339	159.483
ENSG00000168894	365.774	166.597	135.509	113.729	134.669	128.208	152.346	371.778	479.892	5.44335	249.979	274.219
ENSG00000168883	753.386	338.185	602.941	420.719	711.822	573.207	780.772	324.62	151.676	2000.43	535.366	379.776
ENSG00000168887	382.932	408.069	663.082	353.118	503.899	486.378	232.847	222.628	188.973	220.456	441.181	278.809
ENSG00000115523	106.847	125.416	38.0644	77.1451	57.7153	99.0392	32.0272	0	95.7297	272.168	53.8199	81.4626
ENSG00000115525	18.7177	18.0948	9.13546	7.15779	14.0589	0	0	0	0	8.16503	12.0387	39.0102
ENSG00000132305	38.9951	34.3177	95.9224	31.0171	178.326	48.8413	52.8017	3.29007	0	0	4.24894	14.9157
ENSG00000132313	0	0.623958	37.3031	7.15779	18.4985	61.0516	31.1616	0	0	89.8153	3.54078	1.14736
ENSG00000068615	11.6985	14.351	289.29	11.9297	5.91952	514.868	307.288	125.023	0	1535.02	0.708156	4.58944
ENSG00000115548	7.01912	88.6021	43.3934	61.2389	4.43964	48.1629	147.152	41.6742	0	2.72168	46.7383	59.6627
ENSG00000115561	896.888	1005.82	1305.61	1123.77	599.352	1087.4	736.627	753.426	775.784	2003.15	1426.93	953.456
ENSG00000239305	21.8373	44.925	27.4064	21.4734	27.3778	21.0289	41.5489	0	3.72973	0	27.6181	24.0946
ENSG00000153561	1287.62	861.063	1282.77	1122.98	1415.51	1365.52	989.382	617.436	1367.57	8.16503	986.461	684.974
ENSG00000204745	5.45932	14.975	28.1677	14.3156	6.65946	7.46186	3.46241	0	1.24324	2.72168	6.3734	19.5051
ENSG00000222041	1226.79	2010.39	1585.76	1173.88	1234.96	1452.35	1481.91	2428.07	3767.03	5489.62	1031.08	1838.07
ENSG00000234231	266.727	92.9698	177.38	87.4841	202.744	334.427	198.223	8.77352	29.8378	0	223.069	131.946
ENSG00000229604	300.262	304.492	155.303	159.857	196.824	125.495	265.74	400.292	605.46	2166.45	89.9358	271.924
ENSG00000172086	37.4353	9.35938	22.8387	15.1109	0	6.78351	80.5009	0	0	5.44335	11.3305	0
ENSG00000234028	43.6745	0	42.6322	17.4968	33.2973	37.3093	0	0	99.4595	0	24.0773	6.88416
ENSG00000153574	222.272	31.1979	35.7806	52.4905	41.4366	21.0289	6.05921	101.992	177.784	0	121.803	51.6312
ENSG00000211592	21.0574	3.74375	22.8387	24.6546	28.8577	8.14021	46.7425	271.979	78.3243	386.478	18.4121	0
ENSG00000174501	17.1579	14.351	14.4645	8.74841	31.8174	34.5959	3.46241	9.87021	0	0	8.49787	27.5366
ENSG00000084090	0	0	3.04515	34.9936	0	18.3155	43.2801	0	0	0	22.661	3.44208
ENSG00000135956	8.57893	43.6771	35.7806	90.6654	51.7958	28.4907	61.4577	0	0	0	45.322	12.621
ENSG00000144028	0	0	0	15.9062	0	0	0	3.29007	1.24324	582.438	4.95709	0
ENSG00000163121	33.5358	75.499	29.6903	80.3263	69.5544	0.678351	128.975	0	0	2.72168	60.9014	49.3365
ENSG00000196843	17.9378	28.0781	55.5741	22.2687	102.852	44.0928	23.3712	0	21.1351	0	38.2404	47.0418
ENSG00000114982	232.411	494.175	332.683	423.105	336.673	324.252	704.599	21.9338	300.865	748.461	296.009	345.355
ENSG00000135976	4.67942	8.11146	12.1806	6.36248	28.8577	21.0289	0.865601	0	0	2.72168	12.7468	21.7998
ENSG00000135940	89.6888	84.2344	126.374	86.6888	90.2727	105.823	78.7697	250.045	50.973	0	70.8156	111.294
ENSG00000115073	1.55981	26.2063	0.761289	7.15779	0	16.2804	42.4145	0	0	0	12.0387	1.14736
ENSG00000183513	0.779903	19.3427	13.7032	11.1343	10.3592	7.46186	36.3553	0	18.6487	0	43.1975	19.5051
ENSG00000115446	6.23922	8.11146	9.13546	3.18124	0	0.678351	19.9088	0	46	0	15.5794	29.8314
ENSG00000135951	0	0	12.1806	15.1109	0	8.81856	0	0	1.24324	1222.03	0	17.2104
ENSG00000158411	0	13.7271	20.5548	3.18124	45.8763	1.3567	0	0	3.72973	0	10.6223	22.9472
ENSG00000115514	31.1961	23.7104	27.4064	3.18124	14.0589	8.14021	13.8496	0	176.541	0	0.708156	5.7368
ENSG00000158417	31.976	17.4708	10.658	9.54372	26.6378	8.81856	25.1024	4.38676	0	574.273	16.9957	12.621
ENSG00000071082	124.005	94.8417	84.503	56.467	52.5358	71.2268	75.3073	122.829	203.892	103.424	116.138	84.9047
ENSG00000071054	60.8324	31.1979	41.1096	113.729	0	39.3444	0	0	100.703	5.44335	20.5365	86.052
ENSG00000135974	33.5358	11.8552	28.1677	6.36248	36.2571	6.10516	14.7152	0	0	0	11.3305	10.3262
ENSG00000115641	424.267	723.792	1224.15	287.902	200.524	381.233	399.908	741.362	247.405	661.367	729.401	309.787
ENSG00000071051	733.108	899.124	574.773	903.472	1108.43	669.532	629.292	447.449	685.027	76.2069	877.405	486.481
ENSG00000115652	1073.15	967.135	1414.47	1000.5	1866.87	1738.61	1221.36	1180.04	573.135	242.229	749.229	959.193
ENSG00000135968	87.3491	130.407	197.174	77.1451	115.431	76.6537	225.056	0	4.97297	0	70.1074	58.5154
ENSG00000169756	29129.4	23269.9	24760.9	26390.8	27436.2	22698.3	30471.8	14273.4	15191.2	12925.2	17310.9	20714.4
ENSG00000186522	11.6985	20.5906	0	0	0	61.7299	53.6673	0	0	0	0	0
ENSG00000256977	49.9138	106.073	60.9031	61.2389	46.6162	56.3031	128.109	40.5775	69.6216	43.5468	26.2018	41.305
ENSG00000186148	18.7177	29.326	2.28387	0	22.9381	24.4206	51.9361	17.547	1.24324	16.3301	4.24894	1.14736
ENSG00000175701	59.2726	31.1979	19.7935	16.7015	52.5358	8.81856	17.312	88.8319	88.2703	307.549	89.9358	39.0102
ENSG00000256671	9.35883	8.11146	12.1806	8.74841	15.5387	13.567	18.1776	35.0941	32.3243	32.6601	12.0387	14.9157
ENSG00000169679	3.11961	7.4875	20.5548	4.77186	21.4583	6.78351	42.4145	0	0	13.6084	0	9.17888
ENSG00000230499	14.8181	17.4708	3.04515	15.1109	4.43964	5.42681	6.05921	17.547	47.2432	0	0	4.58944
ENSG00000172965	2566.66	2722.33	5408.19	2432.85	3149.93	1779.99	2323.27	4581.97	3611.62	8230.35	4025.87	2949.86
ENSG00000224959	12.4784	7.4875	22.0774	6.36248	3.6997	4.07011	7.79041	6.58014	44.7568	0	11.3305	4.58944
ENSG00000153214	31.976	49.2927	30.4515	66.8061	142.069	30.5258	110.797	17.547	0	0	16.2876	32.1261
ENSG00000188177	335.358	286.397	345.625	248.932	266.378	228.604	270.933	435.386	110.649	528.005	252.812	222.588
ENSG00000237753	10.1387	54.9083	12.9419	4.77186	8.87928	8.81856	60.5921	29.6106	16.1622	0	21.2447	3.44208
ENSG00000189223	150.521	211.522	102.774	3.18124	0	52.9114	276.992	0	16.1622	117.032	0	144.567
ENSG00000146556	28.8564	29.95	28.1677	17.4968	10.3592	25.7773	24.2368	8.77352	31.0811	168.744	26.2018	30.9787
ENSG00000236397	354.856	1272.25	169.767	200.418	148.728	426.683	481.274	692.011	307.081	95.2586	154.378	870.846
ENSG00000279267	85.0094	230.241	0	1.59062	0.73994	73.2619	77.0385	13.1603	0	2.72168	0	33.2734
ENSG00000240356	4670.84	10777.6	16.7483	55.6717	88.0529	3268.29	4625.77	7187.7	4228.27	106.145	24.0773	6149.85
ENSG00000144134	108.406	380.615	0.761289	0.79531	0.73994	101.753	115.991	129.409	418.973	0	0	145.715
ENSG00000227359	16.378	55.5323	0	3.18124	0	14.9237	14.7152	50.4477	9.94595	0	0	48.1891
ENSG00000115084	65.5118	56.7802	21.3161	17.4968	0.73994	75.9753	16.4464	0	75.8378	0	0	94.0835
ENSG00000244063	11.6985	0.623958	35.7806	7.9531	0	8.81856	0	35.0941	0	0	4.95709	0
ENSG00000228857	22.6172	12.4792	39.587	12.725	2.21982	16.2804	3.46241	52.6411	3.72973	0	24.7855	24.0946
ENSG00000115091	964.739	1066.34	1018.6	858.14	1103.99	654.609	1638.58	512.154	1019.46	51.7118	627.426	1325.2
ENSG00000125629	63.952	43.0531	97.4449	18.2921	7.3994	50.198	53.6673	0	1.24324	2.72168	55.9443	22.9472
ENSG00000155368	40.5549	4.36771	14.4645	9.54372	0	15.6021	21.64	0	0	0	15.5794	3.44208
ENSG00000088179	0.779903	65.5156	13.7032	10.339	5.91952	0	0	0	1.24324	0	25.4936	21.7998
ENSG00000144118	356.415	310.731	315.173	285.516	380.329	206.897	396.445	28.5139	80.8108	0	260.601	254.714
ENSG00000074054	137.263	11.2313	105.058	63.6248	13.3189	63.765	103.872	4.38676	68.3784	5.44335	43.9057	123.915
ENSG00000236859	19.4976	35.5656	39.587	27.8359	23.6781	52.233	62.3233	108.572	0	0	0.708156	33.2734
ENSG00000211460	35.8755	46.7969	82.9805	40.5608	24.418	40.0227	57.9953	0	0	0	68.6911	75.7258
ENSG00000213236	48.354	33.6938	27.4064	36.5843	34.7772	38.666	45.0113	44.9643	48.4865	8.16503	28.3262	47.0418
ENSG00000136732	315.861	114.184	99.7288	41.3561	40.6967	40.7011	34.6241	213.854	1.24324	288.498	470.924	19.5051
ENSG00000163161	0	0	53.2902	11.1343	0	16.9588	2.5968	0	1.24324	2.72168	29.7425	0
ENSG00000169967	74.0907	87.9781	28.929	52.4905	65.1147	80.7238	88.2913	1.09669	0	0	29.7425	18.3578
ENSG00000236682	9.35883	19.3427	12.1806	12.725	4.43964	2.03505	12.984	0	0	0	9.20603	20.6525
ENSG00000072163	33.5358	0	0	3.18124	0	16.2804	0	108.572	0	0	0	0
ENSG00000136709	24.9569	19.9667	21.3161	19.8828	50.3159	35.9526	79.6353	38.3841	0	2.72168	21.2447	63.1048
ENSG00000144233	0	40.5573	9.89675	2.38593	72.5141	0	0	0	0	2.72168	9.91418	0
ENSG00000272667	23.3971	22.4625	4.56773	6.36248	6.65946	35.2742	27.6992	10.9669	68.3784	435.468	10.6223	33.2734
ENSG00000136731	6.23922	6.86354	58.6192	89.0747	39.2168	75.297	33.7585	0	0	0	53.8199	3.44208
ENSG00000222014	22.6172	21.2146	15.9871	18.2921	21.4583	21.0289	16.4464	9.87021	24.8649	8.16503	17.7039	21.7998
ENSG00000196604	15.5981	9.35938	1.52258	11.9297	8.87928	5.42681	9.52161	10.9669	11.1892	5.44335	11.3305	9.17888
ENSG00000152082	5.45932	13.7271	19.7935	10.339	11.0991	13.567	2.5968	23.0305	0	236.786	30.4507	18.3578
ENSG00000136710	9.35883	9.98333	16.7483	58.0576	0	71.2268	27.6992	46.061	7.45946	2.72168	65.8585	36.7155
ENSG00000072135	8957.18	9846.06	9802.35	10229.3	7613.24	8995.61	9995.1	6976.04	5865.62	5233.78	9242.14	7255.91
ENSG00000196834	23.3971	41.1813	15.9871	50.8999	42.1766	25.099	30.296	33.9974	32.3243	32.6601	58.0688	39.0102
ENSG00000222038	124.005	125.416	73.845	142.361	126.53	80.0454	153.211	112.959	89.5135	68.0419	180.58	174.399
ENSG00000152102	0	11.8552	47.1999	46.128	154.647	54.9464	53.6673	14.257	0	0	43.9057	55.0733
ENSG00000115762	372.014	546.588	771.947	796.901	681.485	1227.14	698.54	318.04	131.784	10.8867	804.465	573.68
ENSG00000188219	215.253	222.753	92.8772	232.231	227.902	115.998	205.148	218.241	130.541	127.919	281.138	284.545
ENSG00000152127	163.78	88.6021	28.1677	62.8295	116.911	122.103	17.312	14.257	0	2.72168	145.172	58.5154
ENSG00000152128	68.6314	47.4208	74.6063	34.9936	76.9538	48.8413	71.8449	95.412	0	2.72168	36.8241	32.1261
ENSG00000115839	126.344	47.4208	162.154	127.25	85.0931	35.2742	102.141	132.699	39.7838	0	184.121	192.757
ENSG00000048991	6.23922	43.6771	60.1418	34.1983	45.1363	8.81856	1.7312	8.77352	0	0	31.1589	12.621
ENSG00000144224	301.042	139.143	165.961	143.951	190.165	166.196	158.405	39.4808	2.48649	146.97	137.382	128.504
ENSG00000076003	627.042	168.469	184.993	196.442	377.369	524.365	379.999	13.1603	53.4595	13.6084	220.236	286.84
ENSG00000115866	280.765	167.221	366.18	128.045	257.499	160.769	262.277	244.562	2.48649	13.6084	185.537	231.767
ENSG00000144228	13.2583	0	14.4645	15.1109	36.2571	39.3444	9.52161	0	19.8919	0	0	13.7683
ENSG00000075884	0	18.7188	0.761289	12.725	0	0	0.865601	30.7073	289.676	0	7.08156	1.14736
ENSG00000121964	292.463	583.401	546.605	457.303	358.871	674.959	404.236	473.77	441.351	157.857	384.529	475.007
ENSG00000169554	921.065	1175.54	1405.34	1552.45	1186.86	1754.22	1732.93	773.166	912.541	122.475	1430.48	1133.59
ENSG00000238057	53.0334	34.3177	36.5418	20.6781	29.5976	12.2103	19.9088	18.6437	48.4865	0	11.3305	20.6525
ENSG00000121989	4.67942	7.4875	7.61289	13.5203	5.91952	7.46186	18.1776	82.2517	0	631.429	4.95709	6.88416
ENSG00000115947	92.8084	20.5906	43.3934	25.4499	0	93.6124	27.6992	7.67683	21.1351	2.72168	82.8542	96.3783
ENSG00000204406	182.497	184.692	220.012	202.009	314.475	246.92	189.567	529.701	121.838	593.325	220.945	320.114
ENSG00000135999	8.57893	6.86354	0	1.59062	54.0156	19.6722	16.4464	0	17.4054	2.72168	0	5.7368
ENSG00000168288	51.4736	38.6854	23.5999	20.6781	79.9135	37.9877	37.2209	0	0	0	40.3649	27.5366
ENSG00000123609	353.296	31.8219	86.7869	53.2858	182.025	56.9815	214.669	0	317.027	2.72168	80.0216	134.241
ENSG00000080345	1.55981	7.4875	36.5418	24.6546	3.6997	73.2619	6.05921	6.58014	1.24324	0	16.2876	12.621
ENSG00000162980	146.622	96.0896	122.567	103.39	65.8547	86.8289	87.4257	17.547	307.081	19.0517	55.2362	97.5256
ENSG00000115145	15.5981	16.2229	25.1225	35.789	0	1.3567	0	0	0	0	3.54078	10.3262
ENSG00000196504	37.4353	49.2927	108.103	37.3796	22.1982	60.3732	72.7105	0	64.6487	0	20.5365	18.3578
ENSG00000177917	348.616	97.3375	256.554	232.231	160.567	101.753	231.981	112.959	422.703	0	167.125	192.757
ENSG00000115159	959.28	560.315	229.909	835.076	503.899	202.827	599.862	565.892	190.216	10.8867	413.563	532.375
ENSG00000115170	109.186	207.778	213.161	225.868	275.998	234.709	281.32	85.5418	3.72973	10.8867	230.151	231.767
ENSG00000271320	3.89951	19.3427	8.37417	12.725	0	6.78351	12.1184	33.9974	0	353.818	2.83262	5.7368
ENSG00000153237	42.1147	27.4542	16.7483	12.725	18.4985	35.2742	106.469	0	0	623.264	55.9443	56.2207
ENSG00000144283	92.0285	68.6354	84.503	52.4905	45.1363	36.6309	46.7425	302.686	0	0	57.3606	4.58944
ENSG00000196151	0.779903	1.87188	16.7483	4.77186	44.3964	23.0639	0	61.4146	0	0	2.83262	22.9472
ENSG00000123636	0.779903	23.7104	11.4193	24.6546	44.3964	6.10516	38.0865	1.09669	4.97297	0	0	5.7368
ENSG00000224152	28.0765	30.574	47.9612	24.6546	22.1982	16.9588	25.968	20.8371	0	0	19.8284	9.17888
ENSG00000136536	75.6505	26.8302	32.7354	70.7826	26.6378	48.8413	50.2049	0	0	0	1.41631	58.5154
ENSG00000153250	93.5883	55.5323	6.8516	41.3561	140.589	9.49691	24.2368	0	1.24324	2.72168	97.0174	2.29472
ENSG00000136560	73.3108	40.5573	45.6773	66.8061	18.4985	30.5258	82.2321	150.246	68.3784	0	109.764	45.8944
ENSG00000115271	9.35883	69.2594	22.8387	38.1749	14.7988	21.7072	23.3712	1.09669	1.24324	8.16503	32.5752	13.7683
ENSG00000115290	1909.98	1776.41	2158.25	1528.59	1507.26	1657.21	1958.86	1492.59	278.487	59.8769	565.817	1173.75
ENSG00000082438	0	8.73542	0	14.3156	0.73994	10.1753	0	70.1881	0	2.72168	0.708156	9.17888
ENSG00000163092	28.8564	50.5406	133.987	36.5843	46.6162	82.0805	50.2049	38.3841	33.5676	0	41.073	72.2837
ENSG00000198648	1.55981	1.87188	4.56773	6.36248	14.0589	2.7134	47.6081	29.6106	22.3784	0	23.3691	16.063
ENSG00000163072	3.11961	24.9583	18.2709	4.77186	5.17958	32.5608	0	1.09669	0	0	0	0
ENSG00000138398	7.01912	12.4792	31.9741	1.59062	16.2787	6.10516	37.2209	0	0	0	9.91418	2.29472
ENSG00000138385	15.5981	0	35.0193	18.2921	3.6997	23.7423	0	0	0	0	14.8713	21.7998
ENSG00000138382	53.8133	14.975	10.658	19.8828	0	18.3155	28.5648	0	31.0811	0	12.7468	0
ENSG00000071909	11.6985	27.4542	312.89	89.0747	11.0991	31.2041	0	87.7352	0	5.44335	0.708156	28.684
ENSG00000115806	3.11961	0	12.9419	12.725	36.2571	14.9237	0	115.152	60.9189	8.16503	34.6996	25.2419
ENSG00000198586	6587.06	5498.32	7915.88	6928.74	6541.81	7727.1	6396.79	3299.94	5891.73	5454.24	3611.6	4027.23
ENSG00000123600	0	14.975	23.5999	9.54372	34.0372	0.678351	0	0	2.48649	0	18.4121	0
ENSG00000071967	4.67942	1.87188	42.6322	25.4499	0	0	0	100.895	0	0	0.708156	0
ENSG00000077380	140.382	135.399	70.0385	120.887	139.109	121.425	173.12	62.5113	105.676	0	93.4766	126.21
ENSG00000128708	449.224	595.256	532.902	441.397	291.536	480.951	639.679	377.261	870.27	0	282.554	472.712
ENSG00000091409	56.9329	94.2177	140.077	102.595	75.4739	126.852	184.373	77.865	140.486	2.72168	99.1418	115.883
ENSG00000232788	418.808	379.991	637.96	371.41	574.933	523.687	491.662	867.482	302.108	193.239	177.039	499.102
ENSG00000225205	842.295	808.65	1486.04	916.197	1169.85	1149.13	919.269	1303.96	1033.14	691.305	531.117	1008.53
ENSG00000152256	701.912	391.222	1242.42	1037.08	1053.67	974.112	753.939	837.871	636.541	130.64	192.618	1073.93
ENSG00000172845	23.3971	11.2313	111.909	59.6483	20.7183	42.7361	91.7537	0	27.3514	0	255.644	130.799
ENSG00000138430	25.7368	0	10.658	10.339	82.1334	11.532	0	0	3.72973	0	2.12447	28.684
ENSG00000138433	71.751	47.4208	82.9805	22.2687	73.994	73.2619	43.2801	0	43.5135	65.3202	35.4078	68.8416
ENSG00000144306	66.2917	107.945	118.761	174.173	138.369	73.2619	64.9201	0	53.4595	2.72168	25.4936	56.2207
ENSG00000163328	17.9378	39.3094	0	15.1109	0	16.2804	64.9201	13.1603	0	0	57.3606	27.5366
ENSG00000115935	2317.87	2483.35	1932.15	3143.07	2267.18	2685.59	2840.04	1205.26	2295.03	4694.89	2629.38	2626.31
ENSG00000235655	2003.57	2449.04	3119	1464.96	2757.76	2170.72	1803.91	5131.41	4632.32	5108.58	782.512	3181.63
ENSG00000115966	98.2677	282.029	206.309	158.267	93.2325	90.2207	85.6945	1.09669	396.595	0	135.258	112.441
ENSG00000154518	25.7368	21.8385	31.2128	44.5374	0	54.2681	76.1729	0	2.48649	0	56.6525	6.88416
ENSG00000144320	25.7368	38.0615	26.6451	4.77186	0	21.7072	0	0	0	0	31.867	16.063
ENSG00000170144	320.54	189.059	280.915	237.002	258.239	112.606	113.394	279.656	282.216	446.355	145.88	205.377
ENSG00000116044	411.789	345.673	484.941	221.892	209.403	168.909	353.165	488.027	432.649	0	264.85	396.987
ENSG00000018510	0	0.623958	26.6451	23.064	26.6378	0	0	0	0	0	0	36.7155
ENSG00000229941	37.4353	17.4708	8.37417	11.9297	30.3375	16.2804	26.8336	0	24.8649	0	26.2018	5.7368
ENSG00000155636	0	31.8219	0	2.38593	46.6162	20.3505	0	25.2239	0	0	7.78972	0
ENSG00000079156	0.779903	9.35938	9.13546	35.789	15.5387	3.39175	85.6945	0	3.72973	0	36.116	57.368
ENSG00000180228	31.1961	30.574	30.4515	9.54372	29.5976	13.567	19.9088	3.29007	0	0	11.3305	25.2419
ENSG00000116095	76.4304	30.574	8.37417	27.8359	17.7586	13.567	9.52161	1.09669	0	5.44335	9.20603	4.58944
ENSG00000237298	19.4976	14.975	22.0774	15.1109	36.2571	10.1753	9.52161	48.2543	11.1892	2.72168	23.3691	28.684
ENSG00000187231	588.826	645.797	56.3354	273.587	500.2	478.237	246.696	157.923	49.7297	944.421	84.2706	215.704
ENSG00000226564	3279.49	2420.96	4263.22	2615.78	3328.25	2387.8	2093.02	6625.1	3512.16	6894	3872.9	3432.9
ENSG00000170035	1738.4	1790.14	1480.71	1845.91	2151.01	2011.31	2131.11	2630.96	1442.16	3170.75	1239.98	1684.32
ENSG00000260742	0.779903	39.3094	38.8257	19.8828	11.0991	26.4557	71.8449	0	63.4054	0	45.322	28.684
ENSG00000138434	474.961	464.225	675.263	702.259	756.959	780.782	727.105	580.149	406.541	10.8867	649.379	737.753
ENSG00000077232	5.45932	16.8469	51.0063	13.5203	0	57.6598	0	0	0	0	0.708156	0
ENSG00000061676	247.229	222.753	339.535	202.804	350.732	173.658	191.298	4.38676	8.7027	0	101.266	304.05
ENSG00000162999	103.727	29.326	84.503	32.6077	39.9568	35.2742	43.2801	35.0941	0	0	126.052	81.4626
ENSG00000065548	3.89951	18.7188	13.7032	16.7015	0	0	15.5808	0	1.24324	0	14.8713	18.3578
ENSG00000138448	1.55981	31.1979	15.9871	23.8593	0	5.42681	25.1024	0	0	2.72168	2.83262	0
ENSG00000003436	1177.65	1006.44	1768.47	1736.16	1343.73	1122.67	939.177	765.489	910.054	2925.8	824.294	915.593
ENSG00000138449	10247.9	3877.9	23006.9	9016.43	9568.17	15436.6	6687.64	4370.31	3602.92	3189.8	9127.42	6698.29
ENSG00000138381	3.11961	6.23958	15.9871	12.725	23.6781	0	59.7265	0	0	0	0	10.3262
ENSG00000128699	90.4687	79.2427	130.18	85.8935	21.4583	100.396	22.5056	161.213	67.1351	0	128.176	33.2734
ENSG00000187699	18707.5	16413.8	15638.4	17820.5	14102.5	10280.4	15494.3	13577	9211.19	18425.7	6196.36	14211.2
ENSG00000204253	12.4784	4.99167	12.9419	10.339	11.839	11.532	12.1184	12.0636	11.1892	0	17.7039	10.3262
ENSG00000198130	32.7559	49.9167	44.1547	19.0874	28.8577	26.4557	19.9088	48.2543	16.1622	5.44335	18.4121	36.7155
ENSG00000151689	19.4976	0	0	8.74841	0	0	0	0	0	830.111	0	0
ENSG00000151690	194.976	266.43	76.1289	166.22	143.548	194.008	161.867	206.178	322	0	13.455	47.0418
ENSG00000272979	275.306	292.013	252.748	336.416	156.127	113.963	138.496	211.661	258.595	198.682	111.889	237.504
ENSG00000138386	76.4304	22.4625	17.5096	34.1983	2.95976	8.14021	9.52161	0	0	0	43.9057	17.2104
ENSG00000115419	36.6554	16.8469	14.4645	26.2452	69.5544	21.0289	17.312	0	0	0	7.08156	33.2734
ENSG00000115415	80.33	17.4708	11.4193	34.1983	49.576	3.39175	81.3665	7.67683	0	0	41.073	126.21
ENSG00000173559	0.779903	0	129.419	11.1343	39.9568	1.3567	2.5968	0	195.189	2.72168	23.3691	0
ENSG00000168497	58421.7	68228	76902.3	85707.4	51647.1	58415.5	63895.2	58343.9	50245.7	54049.7	62700.8	72855.1
ENSG00000118997	19.4976	10.6073	19.0322	4.77186	0	21.7072	24.2368	0	0	410.973	67.2748	29.8314
ENSG00000229056	14.8181	139.767	168.245	61.2389	162.787	210.967	25.1024	108.572	359.297	402.808	62.3177	60.8101
ENSG00000115524	161.44	95.4656	261.883	217.12	278.217	109.214	130.706	428.806	12.4324	0	131.009	188.167
ENSG00000115520	90.4687	16.2229	59.3805	73.9638	155.387	90.2207	113.394	402.485	19.8919	0	21.9528	95.2309
ENSG00000144381	0	27.4542	31.2128	15.9062	0	40.7011	0	0	1.24324	0	22.661	11.4736
ENSG00000115540	40.5549	131.655	207.07	126.454	129.49	91.5774	262.277	2.19338	211.351	0	65.1503	180.136
ENSG00000115896	124.784	124.168	212.4	136.793	128.75	78.0104	160.136	157.923	49.7297	0	92.7684	197.346
ENSG00000236653	20.2775	11.8552	51.0063	54.8764	3.6997	3.39175	10.3872	63.608	53.4595	2.72168	25.4936	24.0946
ENSG00000178074	92.0285	65.5156	47.1999	89.0747	25.158	3.39175	32.0272	296.106	29.8378	5.44335	110.472	29.8314
ENSG00000196141	3.89951	24.3344	1.52258	6.36248	19.9784	4.07011	0	0	28.5946	0	11.3305	0
ENSG00000155729	37.4353	130.407	66.9934	116.911	22.1982	137.705	64.0545	166.697	193.946	0	94.8929	117.031
ENSG00000237166	0	0	197.174	2.38593	0	8.14021	0	0	0	0	0	3.44208
ENSG00000082153	201.215	195.923	436.98	196.442	217.542	231.996	158.405	159.02	125.568	5.44335	162.168	229.472
ENSG00000013441	0	10.6073	40.3483	3.18124	53.2757	29.8474	43.2801	0	262.324	0	61.6096	107.852
ENSG00000240344	0.779903	12.4792	9.89675	10.339	31.0775	15.6021	2.5968	1.09669	0	0	4.24894	18.3578
ENSG00000155744	14.8181	81.1146	74.6063	66.8061	83.6132	87.5073	6.05921	0	65.8919	10.8867	53.8199	16.063
ENSG00000119013	256.588	232.113	181.948	203.599	191.644	147.88	208.61	373.971	594.27	0	126.052	284.545
ENSG00000003402	567.769	387.478	593.044	351.527	648.188	558.283	360.09	684.334	956.054	391.921	688.328	448.618
ENSG00000155749	7.01912	1.87188	11.4193	0.79531	1.47988	4.07011	12.1184	66.8981	0	125.197	9.20603	2.29472
ENSG00000115993	287.784	325.706	382.928	239.388	115.431	293.048	358.359	6.58014	106.919	5.44335	122.511	187.02
ENSG00000082146	1148.8	433.027	554.979	279.154	491.32	475.524	180.911	516.541	1.24324	0	784.637	343.061
ENSG00000223825	37.4353	22.4625	3.80644	11.1343	27.3778	33.9175	19.0432	37.2874	16.1622	57.1552	17.7039	34.4208
ENSG00000116030	174.698	203.41	344.102	163.834	145.768	231.996	141.093	217.145	187.73	2.72168	165.708	326.998
ENSG00000055044	20.2775	4.36771	15.2258	3.18124	0.73994	19.6722	2.5968	24.1272	0	119.754	16.2876	25.2419
ENSG00000273456	8.57893	16.8469	21.3161	7.9531	6.65946	3.39175	0	14.257	14.9189	2.72168	8.49787	5.7368
ENSG00000204217	2.33971	42.4292	39.587	45.3327	38.4769	9.49691	18.1776	24.1272	0	0	7.78972	5.7368
ENSG00000138442	49.9138	3.11979	34.258	5.56717	0	50.198	0	0	0	0	0	0
ENSG00000138380	82.6697	0	17.5096	24.6546	0.73994	20.3505	0	0	0	2.72168	86.395	29.8314
ENSG00000119004	21.8373	13.7271	3.80644	9.54372	0	33.2392	0.865601	32.9007	0	2.72168	13.455	1.14736
ENSG00000138443	401.65	556.571	538.992	435.035	382.549	464.67	298.632	346.554	150.432	2.72168	237.232	323.556
ENSG00000178562	16.378	97.3375	102.013	23.8593	65.1147	42.0578	25.968	241.272	13.6757	0	92.0603	50.4839
ENSG00000116117	30.4162	4.36771	2.28387	202.804	54.0156	97.6825	80.5009	27.4172	0	0	4.95709	69.989
ENSG00000023228	4.67942	35.5656	19.7935	31.0171	0	29.8474	29.4304	0	0	0	0.708156	27.5366
ENSG00000114942	18.7177	18.7188	33.4967	48.5139	45.8763	13.567	5.19361	25.2239	14.9189	43.5468	37.5323	28.684
ENSG00000183671	42.1147	6.23958	1.52258	30.2218	4.43964	31.2041	1.7312	4.38676	1.24324	0	33.2833	45.8944
ENSG00000232125	516.295	557.195	505.496	159.857	589.732	227.248	834.44	1617.62	1276.81	1423.44	175.623	403.871
ENSG00000118263	60.0525	63.6438	19.0322	92.256	30.3375	71.2268	40.6833	0	302.108	0	62.3177	76.8731
ENSG00000229647	157.54	205.282	156.825	120.887	240.481	109.893	217.266	277.462	211.351	0	249.271	150.304
ENSG00000118260	129.464	101.705	138.555	102.595	104.332	134.992	76.1729	108.572	21.1351	0	103.391	79.1679
ENSG00000178385	15.5981	7.4875	14.4645	15.9062	10.3592	16.9588	8.65601	44.9643	0	0	18.4121	10.3262
ENSG00000138413	0	0	0	17.4968	0	77.332	50.2049	0	0	0	0	0
ENSG00000115020	14.0382	1.24792	0	54.8764	130.969	38.666	0	0	1.24324	0	22.661	45.8944
ENSG00000078018	0	11.8552	0	29.4265	13.3189	22.3856	0	0	0	0	36.116	35.5682
ENSG00000144445	0	0	5.32902	0	24.418	9.49691	1.7312	0	83.2973	0	0	5.7368
ENSG00000144451	0	0	9.89675	3.18124	35.5171	0.678351	6.05921	59.2212	0	2.72168	0	3.44208
ENSG00000138376	106.067	102.953	140.077	71.5779	58.4553	93.6124	217.266	100.895	22.3784	13.6084	99.1418	150.304
ENSG00000115425	1.55981	3.74375	10.658	7.9531	9.61922	23.7423	20.7744	0	0	0	77.8972	11.4736
ENSG00000163449	0	13.1031	31.9741	3.18124	6.65946	4.74846	0.865601	10.9669	0	0	36.116	58.5154
ENSG00000079246	74.8706	241.472	125.613	158.267	62.8949	108.536	83.9633	65.8014	6.21622	465.406	132.425	148.009
ENSG00000232485	10.1387	29.326	15.9871	8.74841	36.997	14.9237	27.6992	14.257	0	0	18.4121	8.03152
ENSG00000197756	93.5883	108.569	97.4449	72.3732	79.9135	56.3031	69.2481	360.811	174.054	35.3818	105.515	97.5256
ENSG00000115457	0	0	15.2258	10.339	63.6349	133.635	0	1.09669	2.48649	0	2.83262	2.29472
ENSG00000079308	560.75	608.359	211.638	925.741	558.655	809.273	756.536	597.696	180.27	32.6601	510.58	540.407
ENSG00000229754	15835.9	18691.9	9829	16097.1	11341.1	11129	19153.2	19097.8	13537.7	10794.2	14841.5	14605.9
ENSG00000180871	14.8181	13.7271	20.5548	35.789	22.9381	8.14021	8.65601	27.4172	13.6757	13.6084	25.4936	5.7368
ENSG00000163466	5045.19	4934.89	3503.45	4138.79	4918.38	4662.98	4915.75	4070.91	5712.7	8796.45	3977	5228.52
ENSG00000127837	23.3971	0	33.4967	13.5203	0	1.3567	42.4145	0	0	0	0.708156	0
ENSG00000127838	482.76	297.628	465.147	535.244	270.818	360.883	731.433	172.18	384.162	849.163	778.972	434.85
ENSG00000135926	2827.15	2273.08	2489.41	3444.49	2193.92	2682.2	3672.75	1535.37	1830.05	95.2586	2773.85	3289.48
ENSG00000237281	3.89951	18.0948	9.89675	2.38593	18.4985	15.6021	20.7744	0	0	0	7.78972	6.88416
ENSG00000018280	49.1339	23.7104	42.6322	22.2687	15.5387	14.2454	47.6081	42.7709	49.7297	0	65.8585	11.4736
ENSG00000144579	130.244	164.101	121.045	189.284	307.075	134.313	113.394	116.249	192.703	29.9384	201.116	226.03
ENSG00000127831	669.936	723.792	586.192	848.596	381.809	936.803	790.294	168.89	252.378	19.0517	766.933	696.448
ENSG00000135913	120.885	56.1563	16.7483	72.3732	154.647	69.1918	2.5968	0	0	0	0	83.7573
ENSG00000144580	41.3348	3.11979	15.2258	7.15779	22.1982	21.0289	0	0	68.3784	1690.16	2.83262	25.2419
ENSG00000115556	18.7177	69.2594	35.7806	77.9404	37.7369	56.3031	49.3393	128.313	323.243	78.9286	92.7684	139.978
ENSG00000115649	85.0094	68.6354	140.077	93.8466	201.264	111.25	163.599	66.8981	28.5946	484.458	291.76	53.9259
ENSG00000144567	54.5932	96.0896	46.4386	107.367	155.387	65.1217	7.79041	0	7.45946	2.72168	99.1418	52.7786
ENSG00000158552	310.401	344.425	393.586	267.224	324.094	371.736	430.204	502.284	739.73	144.249	634.508	411.902
ENSG00000115657	31.1961	4.99167	15.2258	24.6546	24.418	11.532	3.46241	0	0	0	0	5.7368
ENSG00000198925	41.3348	270.798	311.367	229.845	219.762	223.856	464.828	101.992	150.432	0	470.216	213.409
ENSG00000115661	2.33971	9.35938	27.4064	5.56717	10.3592	32.5608	30.296	83.3484	0	2.72168	72.2319	22.9472
ENSG00000127824	16778.8	15249.5	15207.5	16103.4	14377.8	12778.8	15224.2	12711.7	11071.1	20518.7	13041.4	11486.2
ENSG00000243910	38.9951	38.6854	28.1677	30.2218	39.2168	17.6371	45.8769	30.7073	23.6216	87.0936	34.6996	18.3578
ENSG00000135924	49.1339	87.9781	82.2192	47.7186	73.2541	68.5134	66.6513	107.476	157.892	0	96.3092	80.3152
ENSG00000054356	148.961	192.179	190.322	151.109	247.14	284.229	194.76	389.325	330.703	0	414.979	165.22
ENSG00000144591	3.89951	0.623958	12.9419	16.7015	11.0991	4.74846	1.7312	0	110.649	0	10.6223	4.58944
ENSG00000085449	87.3491	121.672	172.812	161.448	85.8331	210.289	171.389	57.0279	47.2432	0	293.177	139.978
ENSG00000135919	98.2677	254.575	532.902	171.787	154.647	106.501	184.373	107.476	1.24324	5.44335	205.365	81.4626
ENSG00000036257	7.79903	3.74375	28.1677	0	22.1982	32.5608	0	110.766	0	2.72168	14.1631	0
ENSG00000169047	27.2966	71.7552	50.245	29.4265	47.3562	31.2041	21.64	0	6.21622	0	16.9957	40.1576
ENSG00000144468	439.865	595.256	409.573	514.566	227.162	418.543	394.714	190.824	210.108	0	256.352	429.113
ENSG00000168958	1132.42	1035.77	943.998	955.963	904.947	1089.43	1216.17	377.261	1021.95	217.734	946.804	982.14
ENSG00000173744	22.6172	9.35938	19.7935	19.8828	0.73994	32.5608	54.5329	29.6106	0	24.4951	133.133	39.0102
ENSG00000236116	14.0382	0	57.0966	0	0	6.10516	10.3872	2.19338	0	5.44335	45.322	60.8101
ENSG00000153827	242.55	219.633	271.019	257.681	134.669	130.243	155.808	29.6106	278.487	2.72168	355.494	165.22
ENSG00000067066	77.2103	36.8135	60.9031	31.8124	193.124	44.7712	13.8496	46.061	82.0541	212.291	111.889	65.3995
ENSG00000135932	424.267	270.174	252.748	396.064	475.042	295.083	456.172	176.567	176.541	2.72168	167.833	253.567
ENSG00000135898	302.602	225.873	69.2773	366.638	199.044	228.604	216.4	83.3484	266.054	146.97	201.824	181.283
ENSG00000283164	80.33	79.2427	379.122	51.6952	58.4553	70.5485	36.3553	51.5444	94.4865	0	107.64	138.831
ENSG00000173692	24.9569	71.1313	20.5548	76.3498	0.73994	44.0928	48.4737	0	0	0	54.528	73.4311
ENSG00000115053	31.1961	15.599	24.3612	11.1343	51.7958	35.2742	0	0	0	0	31.1589	22.9472
ENSG00000187514	12838	13050.7	19346.6	9114.25	10332.5	12037.3	11683	16360.4	12541.8	26688.7	16543.9	14837.7
ENSG00000156973	56.9329	35.5656	12.9419	29.4265	28.1177	52.233	29.4304	0	130.541	0	29.0344	25.2419
ENSG00000144524	0	26.8302	9.13546	23.064	8.87928	49.5196	0	0	2.48649	0	36.116	0
ENSG00000135930	0	0	18.2709	16.7015	0	25.099	0	0	0	0	65.8585	1.14736
ENSG00000204120	2.33971	11.2313	26.6451	7.9531	2.21982	10.8536	0	1.09669	16.1622	2.72168	53.1117	3.44208
ENSG00000077044	472.621	348.169	396.631	186.103	484.661	632.901	467.425	484.737	533.351	0	597.684	485.333
ENSG00000123485	62.3922	68.0115	45.6773	23.064	78.4337	0	28.5648	0	0	0	44.6138	67.6943
ENSG00000198612	107.627	131.655	179.664	138.384	108.031	82.7588	184.373	6.58014	0	0	75.7727	204.23
ENSG00000163359	25.7368	51.7885	26.6451	45.3327	20.7183	26.4557	82.2321	38.3841	73.3514	130.64	43.9057	30.9787
ENSG00000222022	10.1387	8.73542	0	15.9062	38.4769	9.49691	0.865601	0	253.622	0	36.8241	8.03152
ENSG00000222032	7.79903	6.86354	9.89675	9.54372	12.579	2.7134	4.32801	0	113.135	0	19.1202	5.7368
ENSG00000124831	1273.58	1431.36	492.554	1059.35	876.089	1244.1	819.724	550.538	252.378	1491.48	495.001	441.734
ENSG00000132329	88.129	151.622	168.245	89.8701	145.768	210.967	162.733	27.4172	67.1351	0	76.4808	106.705
ENSG00000184182	2259.38	2240.63	2063.09	1475.3	2008.94	2371.51	2820.99	3050.99	2577.24	3600.78	1444.64	2065.25
ENSG00000130414	101.387	31.8219	48.7225	35.789	63.6349	12.8887	60.5921	126.119	1.24324	0	14.1631	20.6525
ENSG00000172428	72.5309	89.85	70.0385	94.6419	93.2325	73.9402	96.9473	221.531	141.73	372.869	79.3135	114.736
ENSG00000144504	38.9951	58.0281	18.2709	43.7421	43.6565	12.8887	45.8769	0	0	0	33.9915	32.1261
ENSG00000188542	141.162	123.544	127.896	116.115	143.548	135.67	96.9473	27.4172	0	111.589	96.3092	117.031
ENSG00000142327	4.67942	44.301	12.9419	58.853	75.4739	37.3093	20.7744	50.4477	0	0	64.4422	139.978
ENSG00000122085	279.205	293.26	323.548	286.312	134.669	352.742	502.049	234.692	192.703	2.72168	307.34	396.987
ENSG00000115685	3.11961	22.4625	11.4193	9.54372	45.1363	12.2103	23.3712	0	0	0	48.8628	22.9472
ENSG00000115677	36.6554	176.58	38.0644	93.0513	132.449	107.858	143.69	169.987	0	0	140.215	59.6627
ENSG00000168385	3731.05	3363.14	2915.74	6830.92	3021.92	6306.63	4031.11	2207.64	1840	2408.68	2579.81	2627.45
ENSG00000168397	19.4976	54.9083	31.9741	21.4734	0	14.2454	19.9088	0	0	0	20.5365	39.0102
ENSG00000168395	14.0382	126.04	109.626	72.3732	91.7526	44.0928	45.8769	0	37.2973	0	141.631	82.6099
ENSG00000220804	108.406	64.2677	51.0063	38.9702	88.7928	116.676	161.867	20.8371	1.24324	0	99.1418	105.557
ENSG00000237990	0	76.1229	0	103.39	0	38.666	0	0	239.946	0	0	104.41
ENSG00000072756	223.052	252.703	120.284	264.043	76.9538	97.6825	120.319	265.399	75.8378	198.682	164.292	230.619
ENSG00000113851	1804.69	1843.17	2038.73	1938.97	1348.91	1292.26	2390.79	821.421	1503.08	5.44335	1278.93	1880.52
ENSG00000144455	0.779903	42.4292	25.1225	19.8828	0	99.0392	120.319	0	0	0	2.12447	47.0418
ENSG00000231249	5.45932	10.6073	0	3.97655	40.6967	4.74846	37.2209	0	28.5946	0	7.08156	3.44208
ENSG00000150995	47.5741	109.817	130.942	98.6185	57.7153	158.734	143.69	0	0	0	18.4121	32.1261
ENSG00000134108	1121.5	817.385	1451.02	835.871	984.12	764.501	1412.66	720.525	206.378	29.9384	669.916	921.33
ENSG00000134109	6.23922	1.87188	35.7806	40.5608	9.61922	4.74846	136.765	0	88.2703	0	1.41631	11.4736
ENSG00000180914	431.286	71.1313	140.077	123.273	71.0343	198.078	109.066	142.57	0	0	198.992	43.5997
ENSG00000070950	46.0142	0	2.28387	24.6546	52.5358	10.8536	12.984	1.09669	0	0	24.0773	19.5051
ENSG00000206573	634.061	268.302	728.553	341.188	506.859	313.398	379.999	1034.18	504.757	808.337	305.215	526.638
ENSG00000168137	16.378	107.321	26.6451	16.7015	15.5387	39.3444	3.46241	4.38676	1.24324	0	33.9915	64.2522
ENSG00000163719	77.9903	43.0531	42.6322	38.9702	27.3778	31.2041	112.528	86.6385	3.72973	2.72168	50.2791	55.0733
ENSG00000114026	3.89951	7.4875	12.9419	18.2921	5.17958	5.42681	6.92481	1.09669	1.24324	0	15.5794	25.2419
ENSG00000171148	123.225	451.122	308.322	526.495	256.019	561.675	426.741	522.024	1194.76	0	724.444	399.281
ENSG00000241553	703.472	972.751	579.341	865.297	836.132	1267.84	979.861	1184.42	1433.46	2327.03	1198.2	952.309
ENSG00000163703	3.89951	3.74375	30.4515	22.2687	92.4925	55.6248	0	0	1.24324	0	120.387	29.8314
ENSG00000163704	17.1579	3.74375	0	23.8593	39.9568	22.3856	38.9521	0	0	0	7.08156	18.3578
ENSG00000269982	0	16.2229	12.9419	19.8828	6.65946	3.39175	25.968	0	50.973	2.72168	35.4078	0
ENSG00000125037	9948.44	7839.41	7895.32	7697.01	8215.56	6021.04	9527.67	8713.2	17625.5	23226.8	3787.93	8994.16
ENSG00000206567	13.2583	23.7104	45.6773	33.403	81.3934	8.81856	88.2913	46.061	0	2.72168	4.95709	33.2734
ENSG00000186162	410.229	903.492	757.482	705.44	352.951	546.751	468.29	546.151	1812.65	1777.25	735.774	499.102
ENSG00000254999	4431.41	3969	5587.1	4217.53	4235.42	3962.25	3804.32	6444.15	9943.46	12326.5	4037.2	5168.86
ENSG00000134086	68.6314	52.4125	73.0837	35.789	92.4925	82.0805	49.3393	135.99	6.21622	0	83.5624	65.3995
ENSG00000134070	76.4304	0	86.7869	41.3561	0.73994	29.8474	2.5968	0	1.24324	0	9.91418	28.684
ENSG00000157014	0	3.74375	0	13.5203	31.0775	16.2804	8.65601	0	0	0	21.2447	16.063
ENSG00000157020	0	16.2229	23.5999	15.9062	0	14.2454	0	0	145.459	0	0	22.9472
ENSG00000144560	205.114	247.711	133.987	221.096	170.186	293.726	154.943	318.04	26.1081	65.3202	271.932	82.6099
ENSG00000132155	66.2917	264.558	167.483	146.337	128.01	210.967	34.6241	200.694	2.48649	0	111.18	227.177
ENSG00000088726	6981.69	6077.35	4854.74	4658.13	6154.82	5375.93	5718.16	4802.4	8144.49	4395.51	3890.61	5657.63
ENSG00000144713	17.1579	11.8552	57.8579	15.1109	20.7183	27.134	10.3872	209.468	92	0	43.9057	18.3578
ENSG00000170860	72.5309	48.0448	29.6903	50.8999	55.4955	21.0289	78.7697	49.351	370.487	0	58.0688	106.705
ENSG00000131389	158.32	127.911	258.838	349.141	334.453	198.078	299.498	84.4451	309.568	5.44335	336.374	159.483
ENSG00000225733	503.037	840.472	785.65	1338.51	688.144	1062.3	1229.15	1209.65	476.162	5.44335	1020.45	721.69
ENSG00000177463	3.89951	31.1979	15.2258	25.4499	11.839	14.9237	11.2528	0	1.24324	5.44335	38.2404	10.3262
ENSG00000131370	14.0382	20.5906	2.28387	135.998	36.2571	20.3505	21.64	2.19338	34.8108	0	31.867	14.9157
ENSG00000144597	85.0094	30.574	124.851	65.2154	23.6781	35.2742	19.0432	39.4808	0	566.108	48.1546	82.6099
ENSG00000206560	1754.78	2161.39	2562.5	2673.83	1667.09	2182.93	3264.18	1019.92	2919.14	2092.97	1156.42	3473.06
ENSG00000263740	101.387	167.845	63.1869	68.3967	128.75	72.5835	97.813	350.941	579.351	1075.06	210.322	129.652
ENSG00000154813	12.4784	119.8	54.8128	59.6483	9.61922	81.4021	45.0113	0	64.6487	1736.43	38.2404	71.1363
ENSG00000131374	89.6888	163.477	113.432	123.273	4.43964	59.6949	24.2368	1.09669	0	0	63.0259	75.7258
ENSG00000182568	107.627	106.073	54.0515	67.6014	128.01	114.641	135.899	8.77352	171.568	76.2069	208.198	10.3262
ENSG00000163576	5.45932	36.1896	27.4064	6.36248	0	2.7134	5.19361	1.09669	13.6757	152.414	4.24894	10.3262
ENSG00000144566	165.339	159.733	318.98	191.67	254.539	188.582	399.042	134.893	0	2.72168	88.5195	221.441
ENSG00000114166	170.799	91.0979	89.832	178.149	120.61	180.441	64.0545	28.5139	241.189	0	179.163	44.747
ENSG00000231304	40.5549	30.574	14.4645	15.9062	8.87928	8.81856	19.9088	51.5444	49.7297	0	18.4121	16.063
ENSG00000151789	407.889	592.136	1042.2	496.274	478.001	889.996	1201.45	1038.57	390.378	1208.42	199.7	326.998
ENSG00000132967	385.272	466.721	623.495	380.158	383.289	547.429	504.646	527.508	276	315.714	387.361	395.839
ENSG00000170142	3.11961	25.5823	73.0837	35.789	65.8547	51.5547	36.3553	26.3206	106.919	0	69.3993	22.9472
ENSG00000174748	1652.61	1412.02	2509.97	1447.46	1658.95	1566.99	1700.04	1699.87	3031.03	2122.91	1278.22	1804.8
ENSG00000174738	100.607	10.6073	53.2902	42.1514	91.7526	75.9753	37.2209	0	6.21622	168.744	14.8713	14.9157
ENSG00000151090	1309.46	930.946	1231	1525.4	911.606	864.897	1616.94	2127.58	1035.62	2721.68	628.134	1364.21
ENSG00000077097	93.5883	53.0365	52.5289	31.0171	19.2384	19.6722	5.19361	0	0	0	19.1202	84.9047
ENSG00000151092	5.45932	33.6938	11.4193	5.56717	0	38.666	45.0113	0	1.24324	0	2.12447	34.4208
ENSG00000213846	46.7942	48.0448	14.4645	69.192	79.9135	44.7712	65.7857	30.7073	46	19.0517	68.6911	49.3365
ENSG00000187118	19.4976	21.2146	0	15.1109	11.0991	19.6722	13.8496	119.539	6.21622	0	16.9957	28.684
ENSG00000163512	72.5309	61.7719	16.7483	15.1109	27.3778	33.2392	44.1457	0	0	0	17.7039	6.88416
ENSG00000163513	329.899	126.04	173.574	168.606	202.744	162.804	493.393	66.8981	1.24324	0	45.322	119.325
ENSG00000163527	0	38.6854	41.8709	34.1983	28.1177	62.4083	0	0	0	0	16.9957	1.14736
ENSG00000152642	39.775	289.517	95.9224	203.599	130.969	227.926	194.76	3.29007	126.811	10.8867	155.086	92.9362
ENSG00000153551	2.33971	8.11146	14.4645	11.1343	7.3994	44.0928	6.92481	92.1219	0	0	16.9957	0
ENSG00000091317	3189.02	2083.4	3093.12	2894.13	2377.43	1746.08	4077.85	1424.6	4143.73	1929.67	1548.74	3173.6
ENSG00000144635	38.2152	58.6521	23.5999	28.6312	60.6751	72.5835	32.8929	115.152	28.5946	0	35.4078	64.2522
ENSG00000182973	4.67942	39.3094	19.7935	11.9297	72.5141	14.2454	12.1184	129.409	22.3784	0	36.116	24.0946
ENSG00000183813	179.378	82.9865	115.716	147.132	234.561	129.565	76.1729	354.231	234.973	138.805	74.3564	107.852
ENSG00000170266	155.201	49.9167	121.045	77.9404	53.2757	102.431	59.7265	166.697	0	0	66.5667	156.041
ENSG00000188167	0.779903	31.1979	39.587	2.38593	0	0	0	0	0	2.72168	12.0387	6.88416
ENSG00000170275	456.243	267.678	429.367	325.282	370.71	516.225	328.929	220.435	680.054	2.72168	476.589	259.303
ENSG00000153560	15.5981	14.975	3.80644	16.7015	0.73994	29.1691	12.1184	0	88.2703	0	14.8713	53.9259
ENSG00000170248	0	28.0781	42.6322	41.3561	20.7183	61.7299	0	20.8371	0	5.44335	56.6525	41.305
ENSG00000178567	7.01912	9.35938	8.37417	33.403	58.4553	0.678351	51.9361	0	0	0	24.0773	14.9157
ENSG00000093167	243.33	316.971	133.225	235.412	218.282	166.196	185.239	582.342	156.649	2.72168	465.967	211.114
ENSG00000144674	24.177	44.301	5.32902	17.4968	0	59.6949	0.865601	0	0	0	21.2447	0
ENSG00000144668	45.2343	48.6688	66.9934	42.9468	32.5574	59.0165	55.3985	64.7047	0	239.507	59.4851	55.0733
ENSG00000235257	354.856	442.386	445.354	347.551	263.419	402.94	317.676	652.53	414	525.283	456.052	435.997
ENSG00000236411	21.8373	39.9333	83.7417	11.9297	31.8174	9.49691	9.52161	26.3206	74.5946	0	31.1589	42.4523
ENSG00000144677	1144.9	1654.11	922.682	1642.32	1291.94	1685.02	1352.93	847.741	693.73	24.4951	1580.6	1350.44
ENSG00000114742	0.779903	23.7104	17.5096	14.3156	40.6967	31.8825	29.4304	0	0	0	99.1418	44.747
ENSG00000114745	14.8181	44.925	39.587	81.1216	0.73994	31.2041	199.088	1.09669	46	0	41.7812	28.684
ENSG00000144659	31.1961	25.5823	0	12.725	0	0	0	1.09669	0	0	53.8199	3.44208
ENSG00000168028	58.4927	53.0365	62.4257	76.3498	30.3375	82.7588	67.5169	323.523	386.649	0	85.6869	75.7258
ENSG00000280739	50.6937	53.0365	15.2258	33.403	4.43964	37.3093	9.52161	36.1908	0	0	48.8628	16.063
ENSG00000114784	635.621	466.721	631.869	505.817	659.287	259.13	546.194	401.388	1305.41	1088.67	618.928	752.668
ENSG00000188846	15.5981	0	30.4515	19.8828	28.1177	37.3093	29.4304	50.4477	33.5676	0	48.8628	26.3893
ENSG00000234287	10.9186	6.86354	6.8516	4.77186	4.43964	6.10516	7.79041	28.5139	14.9189	10.8867	3.54078	12.621
ENSG00000168036	31.1961	82.9865	75.3676	54.0811	159.827	33.9175	80.5009	3.29007	37.2973	24.4951	17.7039	12.621
ENSG00000168038	0	0	31.9741	5.56717	87.3129	4.74846	67.5169	0	0	0	0	0
ENSG00000093183	0	0	1.52258	17.4968	59.9352	0.678351	11.2528	2.19338	0	0	18.4121	16.063
ENSG00000114857	75.6505	189.683	41.8709	145.542	86.573	43.4145	110.797	9.87021	2.48649	8.16503	106.932	151.452
ENSG00000181061	4501.6	3129.15	3817.86	3791.24	3745.58	3113.63	4150.56	4516.17	4955.57	3813.07	2282.39	4065.1
ENSG00000235288	139.603	79.2427	198.696	69.9873	89.5328	97.0042	176.583	153.537	83.2973	0	58.0688	138.831
ENSG00000144648	14.0382	28.0781	29.6903	19.0874	8.13934	11.532	18.1776	18.6437	2.48649	0	19.8284	18.3578
ENSG00000144649	623.922	578.409	728.553	481.958	602.311	550.143	634.486	1425.7	1136.32	2645.47	528.992	1002.79
ENSG00000144647	82.6697	33.6938	63.1869	53.2858	62.155	12.2103	11.2528	17.547	0	0	0	3.44208
ENSG00000163788	29.6363	12.4792	44.916	34.1983	0	40.7011	0	1.09669	0	0	0.708156	0
ENSG00000011198	109.966	234.608	215.445	198.032	199.784	162.804	160.136	1.09669	170.324	0	234.4	184.725
ENSG00000179152	16.378	39.3094	7.61289	31.0171	70.2943	18.3155	51.9361	19.7404	118.108	0	23.3691	45.8944
ENSG00000225873	1.55981	4.99167	6.09031	2.38593	10.3592	13.567	0	44.9643	70.8649	0	13.455	0
ENSG00000163807	14.0382	22.4625	11.4193	18.2921	13.3189	16.2804	8.65601	0	0	0	0	20.6525
ENSG00000163812	93.5883	114.808	186.516	100.209	138.369	151.951	104.738	203.984	3.72973	8.16503	114.721	152.599
ENSG00000249992	88.129	35.5656	22.0774	56.467	34.7772	79.3671	47.6081	130.506	210.108	519.84	48.1546	36.7155
ENSG00000144791	15.5981	19.3427	19.7935	20.6781	28.8577	21.7072	8.65601	3.29007	55.946	5.44335	54.528	19.5051
ENSG00000211456	404.769	207.154	171.29	328.463	179.066	232.674	477.812	277.462	82.0541	2182.78	254.936	211.114
ENSG00000163818	0	15.599	6.8516	5.56717	0	32.5608	0	0	0	5.44335	8.49787	22.9472
ENSG00000163820	75.6505	28.0781	48.7225	34.9936	5.91952	66.4784	0	37.2874	1.24324	2.72168	21.2447	45.8944
ENSG00000223552	4.67942	5.61563	9.89675	1.59062	34.0372	0	0	47.1577	1.24324	0	5.66525	4.58944
ENSG00000206549	0.779903	13.7271	0	38.1749	0.73994	58.3382	0	0	0	0	17.7039	12.621
ENSG00000160796	56.153	39.3094	23.5999	38.9702	11.0991	90.899	0.865601	29.6106	0	0	89.2276	35.5682
ENSG00000181555	49.1339	26.2063	95.1611	31.8124	0	13.567	0.865601	44.9643	0	0	12.0387	51.6312
ENSG00000088727	0	14.351	6.09031	3.18124	0	13.567	19.9088	1.09669	79.5676	0	13.455	28.684
ENSG00000114648	198.095	102.953	153.78	126.454	104.332	65.8	131.571	501.187	356.811	930.813	194.035	227.177
ENSG00000114650	2.33971	31.1979	25.1225	18.2921	0	48.8413	1.7312	0	33.5676	2.72168	0.708156	0
ENSG00000163832	46.0142	27.4542	24.3612	15.1109	86.573	56.9815	51.0705	7.67683	0	0	50.9872	17.2104
ENSG00000173473	28.8564	44.925	35.0193	16.7015	38.4769	23.0639	41.5489	3.29007	0	2.72168	24.7855	35.5682
ENSG00000047849	44.4544	4.99167	2.28387	13.5203	2.95976	24.4206	12.984	0	121.838	100.702	0	0
ENSG00000232112	1835.89	1659.11	2060.05	1644.7	1752.92	1474.06	1815.17	3163.95	5389.46	5416.13	2165.54	2425.52
ENSG00000164054	112.306	112.313	127.135	214.734	250.84	191.973	215.535	194.114	79.5676	1028.79	407.898	283.398
ENSG00000010256	24.9569	23.0865	35.0193	23.064	4.43964	37.3093	0	1.09669	0	0	72.9401	17.2104
ENSG00000213672	97.4878	253.951	234.477	275.973	56.9754	202.149	219.863	84.4451	23.6216	2.72168	324.335	75.7258
ENSG00000068745	81.8898	72.3792	38.8257	29.4265	3.6997	22.3856	14.7152	1.09669	1.24324	0	39.6567	39.0102
ENSG00000114302	15.5981	33.6938	23.5999	19.0874	71.0343	23.7423	45.8769	0	16.1622	0	4.95709	5.7368
ENSG00000178537	3.89951	107.321	13.7032	39.7655	49.576	11.532	0	0	190.216	0	43.9057	32.1261
ENSG00000177479	22.6172	122.296	218.49	188.489	39.9568	105.144	242.368	1.09669	0	0	291.76	89.4941
ENSG00000178467	3.11961	11.2313	3.04515	5.56717	73.994	13.567	0	0	0	0	0	0
ENSG00000178057	2369.34	3064.26	2580.77	2548.17	3909.84	3215.38	2618.44	4760.73	5253.95	7666.96	4462.8	3985.93
ENSG00000178035	32.7559	34.3177	0	40.5608	0	3.39175	37.2209	63.608	0	5.44335	8.49787	0
ENSG00000172046	0	21.8385	17.5096	13.5203	0	0	39.8177	0	0	0	41.7812	0
ENSG00000172037	0	28.7021	56.3354	38.9702	147.248	73.2619	90.0225	0	1.24324	0	101.974	1.14736
ENSG00000185909	304.942	205.282	236.761	315.738	39.9568	285.586	15.5808	194.114	372.973	244.951	673.456	356.829
ENSG00000114316	60.8324	136.023	211.638	151.109	190.905	122.782	158.405	1.09669	0	0	99.85	56.2207
ENSG00000233276	11410	19192.3	18371.4	21962.5	18753.8	21435.9	19706.3	34892.3	33817.5	32211	34523.3	23349.9
ENSG00000067560	6654.13	6256.43	7478.14	8346.78	6023.11	7935.35	7137.75	4606.1	5595.84	6845.01	6319.58	6659.28
ENSG00000145022	254.248	461.729	513.87	696.692	490.58	656.644	514.167	208.371	740.973	2.72168	473.048	442.881
ENSG00000173402	30.4162	40.5573	53.2902	35.789	59.9352	17.6371	14.7152	0	0	2.72168	41.7812	13.7683
ENSG00000176095	4.67942	51.7885	43.3934	41.3561	54.0156	32.5608	91.7537	6.58014	0	0	41.7812	41.305
ENSG00000185614	266.727	268.302	267.974	174.173	183.505	149.237	192.163	115.152	12.4324	0	160.043	196.199
ENSG00000182179	536.573	660.772	622.734	872.455	784.337	763.145	579.953	1264.48	954.811	48.9902	799.508	798.563
ENSG00000003756	10.1387	17.4708	0	4.77186	59.9352	21.0289	0.865601	0	1.24324	0	2.12447	37.8629
ENSG00000114353	574.008	914.099	588.476	1356.8	511.299	849.974	1171.16	600.986	520.919	255.837	720.195	870.846
ENSG00000186792	64.7319	29.326	50.245	120.092	159.087	120.746	46.7425	64.7047	111.892	0	152.962	66.5469
ENSG00000114383	70.1912	163.477	178.142	57.2623	85.0931	111.928	47.6081	233.595	433.892	1088.67	96.3092	61.9575
ENSG00000068028	53.0334	18.0948	11.4193	12.725	0	97.0042	0	0	0	0	37.5323	2.29472
ENSG00000281358	4.67942	9.35938	9.13546	2.38593	12.579	11.532	20.7744	1.09669	0	361.983	21.2447	11.4736
ENSG00000126062	0	57.4042	16.7483	12.725	0	0	6.05921	50.4477	0	0	32.5752	17.2104
ENSG00000114738	31.1961	44.301	27.4064	36.5843	14.0589	42.7361	92.6193	13.1603	0	0	135.258	24.0946
ENSG00000273356	0	14.975	0	0	0	2.7134	3.46241	78.9617	39.7838	0	0	3.44208
ENSG00000164081	2.33971	22.4625	5.32902	7.15779	0	3.39175	10.3872	0	121.838	0	9.20603	13.7683
ENSG00000114779	163.78	150.374	54.8128	135.203	142.808	102.431	134.168	234.692	364.27	201.404	207.49	88.3467
ENSG00000162244	39.775	44.301	92.1159	50.8999	45.8763	115.998	38.0865	63.608	82.0541	625.985	48.1546	64.2522
ENSG00000247596	237.09	282.653	212.4	189.284	214.583	223.856	199.088	164.503	108.162	8.16503	224.485	198.493
ENSG00000164088	90.4687	88.6021	33.4967	28.6312	77.6937	49.5196	40.6833	101.992	326.973	0	33.9915	53.9259
ENSG00000164091	7.01912	31.1979	2.28387	25.4499	12.579	19.6722	19.9088	19.7404	0	0	3.54078	25.2419
ENSG00000168237	21.8373	26.2063	0	3.97655	8.87928	0	10.3872	0	0	0	25.4936	11.4736
ENSG00000163930	98.2677	53.6604	121.045	237.798	192.384	48.8413	6.05921	0	47.2432	0	343.456	63.1048
ENSG00000010318	5.45932	50.5406	31.9741	15.9062	52.5358	24.4206	20.7744	0	165.351	2.72168	27.6181	56.2207
ENSG00000163939	17.1579	41.8052	45.6773	134.407	62.8949	51.5547	66.6513	0	0	0	29.0344	18.3578
ENSG00000163938	9.35883	6.86354	12.9419	13.5203	0	0	67.5169	0	0	0	0	0
ENSG00000114902	223.052	393.094	302.232	317.329	295.236	255.738	490.796	174.374	415.243	1015.18	202.533	313.229
ENSG00000114904	132.583	172.836	286.244	158.267	55.4955	227.248	179.179	368.488	0	0	234.4	81.4626
ENSG00000213533	12.4784	15.599	5.32902	7.15779	14.7988	7.46186	4.32801	37.2874	0	0	5.66525	3.44208
ENSG00000163933	0	20.5906	19.7935	22.2687	13.3189	39.3444	19.0432	1.09669	17.4054	133.362	41.7812	3.44208
ENSG00000163932	1109.8	894.132	356.283	995.728	1004.84	1480.16	714.121	699.688	90.7568	449.076	464.55	299.461
ENSG00000272886	28.8564	108.569	62.4257	42.1514	43.6565	36.6309	163.599	0	2.48649	2.72168	13.455	75.7258
ENSG00000113811	74.0907	48.6688	108.103	103.39	91.0126	61.0516	45.8769	266.496	32.3243	424.581	133.841	13.7683
ENSG00000187672	23.3971	13.1031	2.28387	19.0874	0	17.6371	3.46241	0	0	2.72168	35.4078	5.7368
ENSG00000180376	5.45932	4.36771	31.9741	10.339	41.4366	31.2041	23.3712	0	24.8649	0	11.3305	6.88416
ENSG00000163947	74.0907	419.3	235.999	118.501	0	50.198	80.5009	210.564	0	0	145.88	154.894
ENSG00000157500	93.5883	43.0531	121.045	89.8701	21.4583	103.109	141.959	44.9643	99.4595	0	64.4422	35.5682
ENSG00000174844	148.181	105.449	98.2062	73.9638	163.527	133.635	78.7697	83.3484	299.622	2.72168	135.966	193.904
ENSG00000168374	1747.76	1176.79	1170.86	737.253	1019.64	730.584	1359.86	668.981	430.162	4577.86	849.079	977.551
ENSG00000272146	12.4784	21.8385	14.4645	2.38593	4.43964	8.14021	0.865601	14.257	17.4054	0	7.78972	10.3262
ENSG00000174839	44.4544	6.86354	27.4064	13.5203	0	13.567	19.9088	9.87021	0	0	2.12447	13.7683
ENSG00000239801	53.0334	63.0198	31.9741	8.74841	17.0186	18.9938	5.19361	159.02	48.4865	0	26.9099	49.3365
ENSG00000163681	646.539	719.424	679.069	757.931	802.095	839.798	637.083	343.264	191.459	5.44335	555.194	502.544
ENSG00000168297	285.444	241.472	123.329	63.6248	273.038	383.947	70.9793	188.631	426.432	642.315	70.8156	543.849
ENSG00000168291	37.4353	101.081	99.7288	148.723	65.1147	147.88	237.175	250.045	417.73	2.72168	38.2404	75.7258
ENSG00000272360	38.9951	69.2594	57.8579	41.3561	25.8979	14.2454	6.92481	4.38676	93.2433	2.72168	31.1589	58.5154
ENSG00000168309	13.2583	11.2313	57.8579	41.3561	17.0186	113.963	36.3553	9.87021	1.24324	0	82.8542	12.621
ENSG00000189283	11.6985	4.36771	65.4708	11.9297	5.17958	37.9877	18.1776	71.2848	0	0	18.4121	33.2734
ENSG00000163634	147.402	128.535	160.632	118.501	213.843	206.219	101.275	284.043	13.6757	898.153	192.618	125.062
ENSG00000163635	21.0574	18.7188	13.7032	16.7015	28.1177	23.0639	39.8177	7.67683	34.8108	0	15.5794	10.3262
ENSG00000163636	640.3	785.564	818.385	422.31	783.597	463.314	598.131	987.021	583.081	400.086	635.924	544.996
ENSG00000163376	0	0	0	0	0	0	0	0	292.162	0	0	0
ENSG00000144747	27.2966	6.86354	113.432	48.5139	11.839	37.3093	38.9521	0	0	506.232	38.2404	57.368
ENSG00000144744	166.119	177.204	245.135	230.64	157.607	266.592	328.063	118.442	0	2.72168	140.923	193.904
ENSG00000144746	8812.9	8522.65	7767.43	9939.79	10783.1	9488.09	10444.3	6749.03	11991.1	16536.9	6366.32	10052
ENSG00000114541	978.778	379.367	699.624	468.438	486.141	270.662	800.681	663.497	748.432	623.264	380.28	1059.01
ENSG00000187098	796.28	265.182	875.482	529.677	473.562	713.625	669.975	436.482	13.6757	677.697	616.096	756.11
ENSG00000114861	265.167	177.828	354.76	185.307	156.867	342.567	309.885	142.57	57.1892	1850.74	137.382	237.504
ENSG00000163412	34.3157	10.6073	37.3031	25.4499	11.0991	16.9588	0	0	0	2.72168	9.20603	1.14736
ENSG00000163421	3.89951	0	105.819	0	0	0	0	0	0	0	35.4078	0
ENSG00000163602	1295.42	843.592	1420.56	984.594	972.281	881.856	1080.27	860.901	682.541	1140.38	584.937	1001.65
ENSG00000242960	639.52	535.98	612.837	415.152	838.352	455.173	422.413	1622	688.757	2166.45	921.311	765.289
ENSG00000163605	25.7368	0	79.174	26.2452	37.7369	29.8474	11.2528	0	0	0	21.2447	17.2104
ENSG00000238278	7.79903	2.49583	41.8709	13.5203	0	34.5959	21.64	117.346	0	0	5.66525	4.58944
ENSG00000244026	0	0	35.7806	4.77186	0	10.8536	14.7152	33.9974	0	2.72168	12.0387	1.14736
ENSG00000272690	52.2535	17.4708	50.245	38.1749	12.579	51.5547	16.4464	132.699	31.0811	2.72168	61.6096	58.5154
ENSG00000243422	19.4976	61.1479	21.3161	46.9233	47.3562	31.2041	32.8929	26.3206	0	0	42.4894	50.4839
ENSG00000242516	1.55981	32.4458	0	32.6077	122.83	4.07011	25.968	0	0	0	30.4507	17.2104
ENSG00000240809	16.378	4.36771	14.4645	19.0874	14.7988	15.6021	14.7152	14.257	6.21622	5.44335	12.0387	10.3262
ENSG00000242828	0	68.6354	0	16.7015	84.3532	0	100.41	1.09669	0	0	115.429	2.29472
ENSG00000114480	75.6505	51.1646	47.9612	31.0171	95.4523	73.2619	19.9088	0	2.48649	0	18.4121	14.9157
ENSG00000175161	598.965	120.424	189.561	53.2858	457.283	376.485	537.538	55.9312	457.514	0	221.653	69.989
ENSG00000083937	53.8133	61.1479	55.5741	40.5608	31.8174	67.8351	26.8336	0	54.7027	0	26.9099	69.989
ENSG00000163320	1618.3	1459.44	1907.79	1745.71	1255.68	1231.89	1707.83	1478.34	881.46	1254.69	953.886	1345.85
ENSG00000175105	0	12.4792	19.7935	2.38593	71.0343	0	0	0	0	0	0	0
ENSG00000179021	71.751	38.6854	74.6063	38.1749	37.7369	6.78351	69.2481	177.664	0	0	24.7855	32.1261
ENSG00000184500	1159.72	1300.95	1373.36	1876.93	2345.61	2372.87	1971.84	604.276	990.865	32.6601	616.804	1267.83
ENSG00000169379	39.775	50.5406	21.3161	12.725	35.5171	15.6021	45.8769	13.1603	0	0	2.12447	25.2419
ENSG00000243547	16.378	17.4708	15.2258	28.6312	23.6781	19.6722	26.8336	19.7404	12.4324	29.9384	15.5794	20.6525
ENSG00000269028	28173.2	20220	24310.2	27272	28202.8	22286.5	33148.2	44412.6	46463.7	131424	28870.1	46776.7
ENSG00000080822	113.866	76.1229	353.238	89.0747	150.208	134.992	111.663	188.631	123.081	0	87.1032	211.114
ENSG00000080819	48.354	10.6073	0	5.56717	40.6967	8.81856	0	0	0	0	28.3262	11.4736
ENSG00000239445	84.2295	38.0615	47.1999	77.1451	120.61	25.7773	115.125	10.9669	135.514	234.064	60.9014	44.747
ENSG00000064225	219.153	215.266	159.109	178.945	166.487	65.1217	213.804	155.73	355.568	1047.84	96.3092	157.188
ENSG00000057019	8.57893	10.6073	8.37417	14.3156	16.2787	26.4557	1.7312	0	0	0	14.8713	1.14736
ENSG00000036054	149.741	406.821	182.709	203.599	65.8547	219.786	311.616	120.636	144.216	683.14	150.837	189.314
ENSG00000114021	0.779903	3.11979	21.3161	11.1343	73.2541	0.678351	0	0	0	0	10.6223	11.4736
ENSG00000181458	307.282	251.455	240.567	339.597	380.329	273.375	317.676	430.999	215.081	1211.15	109.764	143.42
ENSG00000114354	145.062	142.263	330.399	201.213	344.812	93.6124	218.997	88.8319	0	2.72168	160.043	122.768
ENSG00000138468	116.985	52.4125	54.0515	74.7592	65.8547	121.425	128.975	26.3206	3.72973	5.44335	95.6011	26.3893
ENSG00000081154	5699.53	5074.65	5083.88	5467.76	4738.58	6354.79	5621.22	4483.27	7040.49	9294.52	3796.42	4358.82
ENSG00000066422	3.11961	0	51.0063	3.18124	58.4553	0	0	0	0	10.8867	17.7039	22.9472
ENSG00000114391	55.3731	9.98333	33.4967	12.725	0.73994	48.1629	10.3872	0	79.5676	2.72168	52.4035	21.7998
ENSG00000144815	20.2775	4.99167	13.7032	19.8828	0	29.8474	0	0	0	0	18.4121	35.5682
ENSG00000144802	17.1579	17.4708	9.89675	3.18124	12.579	25.7773	12.1184	0	0	560.665	2.83262	3.44208
ENSG00000170017	49.9138	34.9417	5.32902	46.9233	20.7183	13.567	15.5808	65.8014	1.24324	0	53.8199	40.1576
ENSG00000243701	65.5118	439.267	149.974	215.529	64.3748	267.949	67.5169	524.218	704.919	451.798	222.361	290.282
ENSG00000114439	292.463	172.213	100.49	228.254	48.8361	299.831	143.69	116.249	90.7568	0	230.859	94.0835
ENSG00000241469	2.33971	19.9667	6.09031	6.36248	12.579	5.42681	22.5056	0	83.2973	0	14.1631	10.3262
ENSG00000196776	1487.27	1347.75	1408.38	1897.61	2089.59	1362.81	2343.18	1101.08	1021.95	2778.83	905.731	1762.35
ENSG00000271856	60.8324	44.925	48.7225	37.3796	8.87928	22.3856	59.7265	92.1219	31.0811	223.177	11.3305	36.7155
ENSG00000114446	6.23922	23.7104	4.56773	11.9297	82.8733	0	0	0	0	0	29.7425	10.3262
ENSG00000114487	47.5741	106.073	73.0837	75.5545	168.706	55.6248	49.3393	47.1577	52.2162	106.145	50.2791	51.6312
ENSG00000153283	74.8706	6.23958	15.2258	330.054	212.363	16.2804	21.64	12.0636	54.7027	8.16503	356.202	41.305
ENSG00000144827	58.4927	35.5656	76.8901	49.3092	0	28.4907	77.9041	92.1219	138	0	36.116	32.1261
ENSG00000114529	0	11.8552	31.2128	11.9297	56.2355	0	0	0	0	2.72168	26.9099	14.9157
ENSG00000144848	20.2775	13.1031	43.3934	29.4265	0	9.49691	18.1776	0	0	149.692	42.4894	14.9157
ENSG00000138459	0	25.5823	0	23.8593	33.2973	35.2742	108.2	0	0	0	13.455	28.684
ENSG00000163607	4.67942	12.4792	13.7032	16.7015	21.4583	11.532	0	0	0	0	2.12447	19.5051
ENSG00000163611	10.1387	0	12.1806	15.1109	34.7772	18.9938	0	0	0	0	0.708156	0
ENSG00000072858	12.4784	101.081	60.1418	69.9873	81.3934	44.0928	29.4304	21.9338	24.8649	5.44335	26.9099	56.2207
ENSG00000176542	80.33	41.8052	36.5418	104.981	287.837	147.202	10.3872	4.38676	2.48649	0	186.245	88.3467
ENSG00000121579	460.142	264.558	819.146	364.252	431.385	591.522	679.497	264.302	921.243	2.72168	319.378	466.976
ENSG00000114573	880.51	506.03	716.373	846.21	1038.14	723.8	920.134	689.818	412.757	0	600.516	989.025
ENSG00000181722	33.5358	11.8552	20.5548	7.9531	0	14.2454	29.4304	0	37.2973	0	35.4078	13.7683
ENSG00000113845	20.2775	53.0365	10.658	23.8593	56.2355	50.8763	0	0	1.24324	2.72168	75.0645	6.88416
ENSG00000121577	14.8181	23.7104	47.9612	34.9936	34.0372	7.46186	47.6081	30.7073	0	0	54.528	66.5469
ENSG00000138495	319.76	172.213	117.238	171.787	213.103	71.9052	254.487	273.076	479.892	427.303	188.369	371.745
ENSG00000082701	94.3682	60.524	133.987	117.706	158.347	82.0805	58.8609	123.926	0	503.51	144.464	102.115
ENSG00000163428	35.0956	3.11979	3.04515	30.2218	0	65.8	0	0	0	0	42.4894	0
ENSG00000163430	418.028	1353.37	397.393	1160.36	2167.28	2218.89	1458.54	345.457	111.892	10.8867	578.563	1472.06
ENSG00000065518	878.17	552.203	392.064	392.088	483.181	288.977	476.081	721.622	1398.65	236.786	241.481	822.657
ENSG00000113924	1848.37	2201.33	1929.87	2765.29	2534.3	2527.54	2939.58	2505.94	3029.78	11656.9	1052.32	1815.12
ENSG00000144840	33.5358	38.6854	15.9871	58.0576	73.2541	27.134	102.141	2.19338	156.649	0	19.1202	25.2419
ENSG00000213371	9.35883	11.2313	4.56773	7.9531	10.3592	6.10516	10.3872	2.19338	13.6757	13.6084	10.6223	11.4736
ENSG00000163833	1.55981	33.6938	14.4645	9.54372	16.2787	10.1753	0	43.8676	80.8108	0	2.12447	30.9787
ENSG00000173230	106.067	43.6771	66.9934	97.8232	106.551	137.027	44.1457	10.9669	428.919	0	74.3564	65.3995
ENSG00000145088	54.5932	23.7104	45.6773	66.0107	42.9165	31.8825	34.6241	141.473	0	0	50.2791	17.2104
ENSG00000163406	0	33.6938	45.6773	12.725	0	7.46186	50.2049	0	0	0	9.20603	49.3365
ENSG00000272758	7.01912	19.3427	6.8516	8.74841	2.21982	4.07011	6.05921	0	21.1351	0	2.83262	27.5366
ENSG00000114030	131.804	131.031	174.335	154.29	61.415	149.237	72.7105	153.537	241.189	0	134.55	96.3783
ENSG00000138496	3.89951	4.36771	5.32902	11.1343	0	0	0	36.1908	0	0	32.5752	32.1261
ENSG00000173193	0.779903	1.24792	6.8516	17.4968	0	86.1506	0	0	0	0	2.12447	40.1576
ENSG00000065485	31.976	0.623958	11.4193	7.9531	0	0	35.4897	0	1.24324	0	31.1589	0
ENSG00000121542	10.1387	14.975	0	7.15779	12.579	4.07011	46.7425	2.19338	57.1892	2.72168	0	2.29472
ENSG00000065534	5444.5	5175.11	8386.35	8038.2	6093.41	8549.26	6769.87	2959.97	3355.51	4022.64	4734.02	4599.77
ENSG00000273123	24.177	54.9083	63.9482	38.9702	12.579	35.9526	15.5808	44.9643	60.9189	0	17.7039	20.6525
ENSG00000175455	74.0907	23.7104	74.6063	40.5608	27.3778	8.81856	25.968	115.152	124.324	0	53.1117	28.684
ENSG00000160145	140.382	108.569	143.884	143.156	102.112	73.9402	220.728	43.8676	1.24324	5.44335	77.8972	83.7573
ENSG00000082781	213.693	547.211	613.599	736.457	603.051	639.007	517.63	660.207	645.243	1243.81	1122.43	422.229
ENSG00000163848	59.2726	51.1646	76.8901	85.8935	140.589	35.9526	190.432	0	24.8649	0	16.2876	33.2734
ENSG00000114520	77.9903	0	43.3934	13.5203	66.5946	32.5608	31.1616	0	0	0	48.1546	19.5051
ENSG00000073111	91.2486	16.8469	71.5611	55.6717	76.2138	166.196	50.2049	0	0	0	94.1847	22.9472
ENSG00000114626	400.87	666.388	471.999	582.167	333.713	693.953	841.364	417.839	412.757	772.956	908.564	539.259
ENSG00000074416	1905.3	2663.68	1601.75	2902.09	3629.41	3612.22	3940.22	1961.98	3150.38	3187.08	3557.78	2730.72
ENSG00000187715	24.9569	29.326	3.04515	38.9702	109.511	11.532	0	0	0	2.72168	0	9.17888
ENSG00000058262	31.976	14.351	43.3934	31.8124	99.8919	23.7423	46.7425	0	0	0	97.0174	27.5366
ENSG00000179348	261.267	123.544	106.58	154.29	128.75	97.0042	235.444	211.661	146.703	76.2069	143.048	170.957
ENSG00000244300	25.7368	23.7104	28.929	9.54372	19.2384	23.0639	18.1776	0	0	631.429	24.7855	20.6525
ENSG00000239405	0.779903	40.5573	7.61289	1.59062	22.9381	8.14021	0	0	0	0	16.9957	17.2104
ENSG00000163902	195.756	80.4906	238.283	228.254	129.49	103.788	142.824	123.926	12.4324	609.655	130.301	68.8416
ENSG00000075785	1102	729.407	1122.9	913.811	808.755	965.972	952.161	597.696	706.162	277.611	410.022	728.574
ENSG00000242992	66.2917	59.276	101.251	50.1045	77.6937	54.9464	47.6081	131.603	53.4595	144.249	80.0216	86.052
ENSG00000169704	4539.03	5885.8	3953.37	4596.89	6000.17	4624.32	5146	6726	7582.54	10043	5242.48	6302.45
ENSG00000240682	60.0525	5.61563	15.9871	17.4968	82.1334	14.9237	46.7425	0	0	0	37.5323	17.2104
ENSG00000169714	72.5309	71.7552	59.3805	64.4201	130.969	97.0042	25.968	165.6	181.514	0	93.4766	91.7888
ENSG00000181789	26.5167	24.3344	59.3805	31.8124	0	6.78351	0.865601	27.4172	2.48649	8.16503	26.2018	2.29472
ENSG00000184897	9.35883	11.8552	3.80644	3.18124	20.7183	8.81856	5.19361	8.77352	0	136.084	14.1631	5.7368
ENSG00000129071	95.1481	68.0115	71.5611	81.917	175.366	58.3382	147.152	75.6716	307.081	0	35.4078	83.7573
ENSG00000163913	9.35883	84.2344	4.56773	70.7826	57.7153	30.5258	60.5921	0	0	0	0	0
ENSG00000251287	10.9186	15.599	21.3161	8.74841	3.6997	12.2103	6.92481	54.8345	13.6757	8.16503	20.5365	1.14736
ENSG00000248243	0	0.623958	6.8516	1.59062	28.8577	18.3155	0	73.4782	0	0	7.08156	9.17888
ENSG00000017260	441.425	464.225	264.167	542.402	267.858	316.112	303.826	343.264	201.405	264.002	254.228	375.187
ENSG00000196353	38.2152	6.23958	19.7935	8.74841	47.3562	31.2041	13.8496	198.501	0	381.035	91.3521	25.2419
ENSG00000144868	1.55981	43.0531	6.09031	20.6781	7.3994	5.42681	20.7744	0	0	2.72168	24.7855	0
ENSG00000091527	35.0956	92.9698	92.1159	56.467	97.6721	60.3732	134.168	32.9007	139.243	0	5.66525	20.6525
ENSG00000154917	74.8706	187.188	174.335	172.582	244.92	196.722	121.184	1.09669	88.2703	81.6503	356.911	123.915
ENSG00000129055	64.7319	85.4823	61.6644	20.6781	97.6721	53.5897	155.808	205.081	348.108	0	28.3262	42.4523
ENSG00000154928	16.378	0	4.56773	5.56717	6.65946	0	0	65.8014	49.7297	0	0	6.88416
ENSG00000174579	5.45932	26.2063	0.761289	25.4499	0	38.666	0.865601	0	0	0	9.20603	47.0418
ENSG00000114054	57.7128	3.74375	44.916	35.789	0	31.2041	14.7152	0	2.48649	29.9384	71.5238	30.9787
ENSG00000118007	54.5932	104.825	69.2773	27.0405	51.7958	108.536	49.3393	1.09669	94.4865	10.8867	94.1847	19.5051
ENSG00000273486	12.4784	24.9583	38.8257	8.74841	14.7988	8.81856	0.865601	2.19338	1.24324	0	14.1631	44.747
ENSG00000239213	372.793	236.48	306.038	232.231	265.639	244.206	248.428	318.04	329.459	0	222.361	374.039
ENSG00000158092	79.5501	1.24792	31.2128	31.8124	88.7928	7.46186	43.2801	0	46	2.72168	43.9057	8.03152
ENSG00000114098	1467.78	1186.77	1162.49	1329.76	662.246	1068.4	1223.96	1150.43	1280.54	1461.54	819.336	1443.38
ENSG00000051382	444.544	352.536	417.947	709.417	290.057	506.728	493.393	460.61	313.297	100.702	575.731	578.27
ENSG00000184432	169.239	74.875	45.6773	83.5076	29.5976	187.225	137.631	1.09669	1.24324	0	84.2706	40.1576
ENSG00000163864	140.382	27.4542	89.832	29.4265	184.245	78.6887	26.8336	0	1.24324	0	145.172	102.115
ENSG00000177311	6.23922	117.304	33.4967	61.2389	32.5574	128.887	117.722	24.1272	0	0	135.966	105.557
ENSG00000114125	62.3922	201.539	76.8901	147.132	127.27	124.138	124.647	162.31	307.081	10.8867	201.116	115.883
ENSG00000069849	40.5549	52.4125	45.6773	93.8466	91.0126	87.5073	103.007	111.862	1.24324	0	131.009	30.9787
ENSG00000114126	2.33971	23.0865	54.8128	34.9936	0	35.2742	0.865601	1.09669	0	0	67.983	6.88416
ENSG00000114127	67.0716	233.36	165.2	107.367	89.5328	111.928	285.648	29.6106	21.1351	2.72168	97.0174	129.652
ENSG00000163714	4.67942	14.351	8.37417	7.15779	21.4583	6.10516	0	0	0	0	31.1589	11.4736
ENSG00000175040	60.8324	29.326	2.28387	34.1983	8.13934	42.7361	19.0432	23.0305	0	0	7.08156	19.5051
ENSG00000181804	304.942	171.589	313.651	321.305	492.06	185.868	519.361	144.763	212.595	1053.29	206.073	227.177
ENSG00000181744	102.947	77.3708	186.516	152.7	90.2727	95.6475	0	240.175	0	2.72168	99.85	36.7155
ENSG00000152952	221.492	119.8	193.367	356.299	73.2541	113.963	235.444	314.75	353.081	596.047	218.82	235.209
ENSG00000114698	12.4784	81.1146	81.4579	73.1685	68.8144	78.6887	99.5442	1.09669	3.72973	5.44335	0	21.7998
ENSG00000188313	117.765	12.4792	108.864	42.1514	31.0775	69.8701	82.2321	219.338	0	5.44335	0.708156	39.0102
ENSG00000163754	27.2966	12.4792	79.9353	54.0811	19.2384	85.4722	0.865601	0	54.7027	1888.84	37.5323	25.2419
ENSG00000071794	122.445	11.2313	68.516	34.1983	85.8331	29.8474	71.8449	0	0	0	101.266	26.3893
ENSG00000163755	48.354	0	28.929	13.5203	0	2.03505	0	1.09669	1.24324	0	12.7468	0
ENSG00000169908	28.8564	0	21.3161	33.403	0.73994	170.944	23.3712	25.2239	92	0	97.0174	98.673
ENSG00000082996	174.698	60.524	267.974	208.371	295.236	250.311	240.637	0	175.297	547.057	94.8929	120.473
ENSG00000120742	924.184	676.995	1380.22	1317.03	1314.87	957.831	1101.04	948.637	1024.43	1682	1212.36	982.14
ENSG00000198843	1854.61	1511.23	2251.13	2435.24	2196.88	2289.43	1892.2	1529.88	1775.35	2218.17	1700.99	1656.79
ENSG00000181788	843.075	624.582	443.07	536.834	762.878	1207.46	604.19	484.737	586.811	484.458	323.627	339.619
ENSG00000144893	4985.92	4238.55	4592.09	2898.11	3920.94	2518.72	4612.79	3716.68	4852.38	6915.78	3417.56	4109.84
ENSG00000169313	1308.68	759.357	1242.42	805.649	1195	624.761	1442.09	382.745	1271.84	1355.39	793.843	819.215
ENSG00000198829	440.645	91.0979	89.0708	384.135	133.929	196.043	259.68	2.19338	179.027	0	196.867	242.093
ENSG00000152601	11821.8	9196.52	14958.6	14609.8	9361.72	12026.5	9524.21	7642.83	5301.19	14492.9	10988.5	11578
ENSG00000229619	99.0476	97.3375	100.49	174.968	62.155	98.3609	73.5761	33.9974	22.3784	432.746	164.292	67.6943
ENSG00000169860	205.894	152.246	223.058	265.634	153.168	191.973	210.341	14.257	322	2.72168	211.739	248.977
ENSG00000181467	1641.69	1179.28	2233.62	1810.13	1488.02	1924.48	1509.61	754.523	1279.3	2433.18	696.825	873.141
ENSG00000238755	19.4976	26.2063	6.09031	7.15779	10.3592	7.46186	0	0	0	0	12.0387	9.17888
ENSG00000243069	7.79903	0	23.5999	15.9062	16.2787	31.8825	0	0	0	0	14.8713	27.5366
ENSG00000174953	14.8181	18.0948	4.56773	18.2921	11.0991	4.07011	4.32801	24.1272	0	2.72168	16.9957	19.5051
ENSG00000114805	159.88	166.597	49.4838	66.8061	172.406	101.753	395.58	38.3841	49.7297	729.409	241.481	81.4626
ENSG00000163655	421.927	209.65	166.722	164.629	189.425	205.54	175.717	1.09669	251.135	13.6084	178.455	204.23
ENSG00000169282	89.6888	0	1.52258	3.97655	11.0991	0.678351	0	0	0	0	0	8.03152
ENSG00000114850	52.2535	114.184	58.6192	106.572	250.84	137.027	135.034	83.3484	0	0	97.0174	76.8731
ENSG00000240875	0	2.49583	0	7.15779	0	0.678351	0	186.437	0	0	0	0
ENSG00000163660	1.55981	0	4.56773	15.9062	0	8.14021	25.1024	0	0	0	30.4507	12.621
ENSG00000197415	1611.28	1371.46	380.644	1730.59	1203.88	1078.58	1127.88	1407.05	1033.14	0	1218.03	1189.81
ENSG00000174891	81.1099	64.8917	62.4257	71.5779	59.1952	71.9052	77.9041	54.8345	36.0541	0	67.983	72.2837
ENSG00000079257	27.2966	61.7719	262.645	54.0811	94.7123	95.6475	186.97	1.09669	0	0	99.1418	299.461
ENSG00000118849	0	23.7104	54.0515	16.7015	8.13934	6.78351	0	0	6.21622	0	3.54078	24.0946
ENSG00000118855	8775.46	8894.53	10907	12695.5	9583.7	11974.9	11172.3	7748.11	6831.62	2860.48	8897.98	8067.09
ENSG00000240207	149.741	123.544	184.993	112.139	68.0745	168.231	70.9793	150.246	69.6216	48.9902	160.751	58.5154
ENSG00000151967	3.89951	0	7.61289	0.79531	0	4.07011	0	2.19338	115.622	2.72168	7.08156	8.03152
ENSG00000113810	35.8755	123.544	79.9353	47.7186	71.7742	65.1217	109.066	21.9338	0	0	58.7769	56.2207
ENSG00000186432	120.885	41.8052	72.3224	54.8764	39.2168	58.3382	74.4417	19.7404	65.8919	0	46.7383	65.3995
ENSG00000163590	152.081	56.7802	26.6451	191.67	145.768	108.536	93.4849	0	2.48649	0	77.8972	118.178
ENSG00000169251	24.9569	1.24792	47.1999	15.1109	104.332	26.4557	1.7312	0	0	0	52.4035	59.6627
ENSG00000114209	4180.28	2516.42	2691.92	2282.54	3965.34	2113.74	3501.36	3307.62	4637.3	5990.41	1050.9	3381.27
ENSG00000163536	68.6314	80.4906	54.0515	62.8295	151.688	112.606	112.528	233.595	23.6216	0	111.889	112.441
ENSG00000244227	0	1.24792	0	0	0	0	0	0	0	459.963	0	0
ENSG00000173905	10.1387	17.4708	5.32902	18.2921	17.0186	9.49691	53.6673	0	12.4324	0	1.41631	8.03152
ENSG00000085276	42.8946	0.623958	24.3612	8.74841	36.997	0	6.05921	0	0	8.16503	4.95709	18.3578
ENSG00000085274	54.5932	48.6688	48.7225	24.6546	0	23.7423	27.6992	92.1219	0	0	24.0773	19.5051
ENSG00000008952	170.799	181.572	170.529	135.203	240.481	151.272	241.503	175.47	364.27	166.022	323.627	217.998
ENSG00000173889	30.4162	0	61.6644	41.3561	99.152	20.3505	29.4304	16.4503	0	0	8.49787	64.2522
ENSG00000136603	36.6554	3.74375	63.1869	10.339	53.2757	18.3155	45.0113	38.3841	0	0	36.8241	13.7683
ENSG00000163577	0	41.8052	19.0322	13.5203	5.91952	28.4907	0	2.19338	0	0	2.83262	0
ENSG00000154310	159.1	173.46	228.387	174.173	102.112	136.349	90.8881	347.651	175.297	1137.66	181.996	139.978
ENSG00000279673	719.07	820.505	934.101	571.828	855.371	601.019	667.379	1021.02	1056.76	1162.16	694.701	571.385
ENSG00000240497	476.52	590.265	640.244	458.099	495.76	371.736	394.714	711.752	599.243	1088.67	557.319	444.028
ENSG00000237473	507.717	241.472	377.599	120.092	277.478	177.728	166.195	322.427	237.459	299.384	218.82	296.019
ENSG00000169760	4.67942	16.8469	74.6063	14.3156	56.9754	37.3093	13.8496	0	0	0	12.7468	14.9157
ENSG00000177565	1012.31	554.075	1431.98	908.244	618.59	589.487	900.225	914.639	888.919	8.16503	473.048	626.459
ENSG00000172667	176.258	38.0615	170.529	136.793	31.0775	191.295	216.4	117.346	187.73	2.72168	197.576	84.9047
ENSG00000121879	10.9186	36.1896	12.1806	18.2921	0	8.81856	9.52161	0	0	2.72168	13.455	82.6099
ENSG00000121864	7.01912	29.326	0	5.56717	42.9165	17.6371	0	0	24.8649	0	37.5323	29.8314
ENSG00000114450	46.7942	14.351	6.8516	21.4734	37.7369	0.678351	39.8177	0	0	0	28.3262	17.2104
ENSG00000136521	27.2966	17.4708	9.89675	5.56717	9.61922	0	29.4304	0	1.24324	1254.69	0	29.8314
ENSG00000114416	23.3971	20.5906	28.1677	19.8828	42.1766	18.3155	26.8336	123.926	58.4324	0	10.6223	11.4736
ENSG00000205981	2.33971	2.49583	24.3612	13.5203	0	27.8124	3.46241	6.58014	0	0	11.3305	0
ENSG00000058063	43.6745	69.8833	248.18	109.753	242.7	92.2557	21.64	0	0	2.72168	146.588	104.41
ENSG00000043093	223.832	106.073	519.96	290.288	131.709	235.388	208.61	27.4172	391.622	2.72168	308.048	152.599
ENSG00000172578	484.319	178.452	241.328	365.047	376.63	346.637	275.261	63.608	36.0541	0	245.73	255.861
ENSG00000114796	154.421	184.692	331.161	68.3967	31.0775	72.5835	197.357	28.5139	63.4054	0	145.172	53.9259
ENSG00000163872	0	21.2146	13.7032	18.2921	52.5358	2.7134	2.5968	28.5139	0	0	53.8199	8.03152
ENSG00000114770	396.97	116.68	290.812	283.926	231.601	394.8	135.899	720.525	259.838	32.6601	165	379.776
ENSG00000161202	10.1387	44.301	3.04515	16.7015	5.17958	14.2454	0.865601	0	0	103.424	21.2447	12.621
ENSG00000161203	3656.96	4074.45	4546.42	3543.11	4083.73	4648.06	4643.95	2006.94	3202.59	3747.75	3807.05	3755.31
ENSG00000175166	604.424	450.498	398.915	617.161	400.308	681.743	680.363	232.498	331.946	0	575.731	407.313
ENSG00000114867	3.11961	23.0865	15.9871	29.4265	2.95976	10.8536	38.9521	0	0	0	7.78972	13.7683
ENSG00000163882	7.01912	42.4292	76.8901	35.789	79.9135	37.3093	12.984	24.1272	142.973	5.44335	60.9014	1.14736
ENSG00000156931	554.511	479.824	338.012	421.514	337.413	231.318	196.492	93.2186	232.487	2.72168	932.641	402.723
ENSG00000073803	31.1961	13.7271	9.13546	19.8828	36.2571	30.5258	0	53.7378	12.4324	0	59.4851	11.4736
ENSG00000229638	10.1387	14.351	6.8516	4.77186	8.13934	6.78351	11.2528	5.48345	7.45946	13.6084	9.91418	14.9157
ENSG00000163900	42.8946	43.6771	82.9805	65.2154	0.73994	71.9052	0	0	31.0811	0	30.4507	3.44208
ENSG00000163898	117.765	86.7302	112.671	167.015	96.9322	127.53	153.211	77.865	266.054	851.884	97.0174	71.1363
ENSG00000163904	0	48.6688	73.0837	87.4841	85.8331	10.1753	10.3872	28.5139	41.027	0	24.7855	27.5366
ENSG00000073792	187.957	404.949	143.122	263.248	132.449	216.394	189.567	177.664	6.21622	359.261	318.67	297.166
ENSG00000136527	186.397	279.533	189.561	171.787	89.5328	126.173	270.933	308.17	186.487	0	220.945	207.672
ENSG00000058866	171.579	213.394	33.4967	285.516	231.601	258.452	203.416	77.865	2.48649	0	228.026	157.188
ENSG00000090520	0	0	9.89675	6.36248	0	2.03505	0.865601	0	0	1260.14	18.4121	0
ENSG00000156976	244.109	157.238	191.845	251.318	197.564	257.095	291.708	13.1603	277.243	432.746	279.013	274.219
ENSG00000073849	396.19	370.007	309.083	786.562	579.373	466.027	228.519	335.587	118.108	5.44335	706.74	213.409
ENSG00000145012	491.339	600.248	503.212	686.353	435.825	517.582	367.015	627.307	290.919	0	592.018	435.997
ENSG00000152492	24.177	0	0	3.18124	5.91952	6.78351	0	84.4451	0	0	0	0
ENSG00000127252	509.276	987.726	539.754	654.54	397.348	922.557	675.169	915.736	748.432	1946	1125.97	889.204
ENSG00000187527	43.6745	29.95	6.8516	36.5843	31.8174	12.8887	38.9521	6.58014	0	2.72168	35.4078	27.5366
ENSG00000236508	49.9138	38.6854	30.4515	45.3327	47.3562	34.5959	68.3825	16.4503	0	0	28.3262	39.0102
ENSG00000127249	95.1481	86.1063	2.28387	24.6546	2.95976	12.2103	83.0977	0	0	0	35.4078	20.6525
ENSG00000198836	6531.68	2663.68	2863.97	4270.82	4512.16	1798.99	2138.04	3501.73	5277.57	8045.27	2467.92	2707.77
ENSG00000178732	55.3731	37.4375	6.8516	73.9638	141.329	106.501	98.6786	32.9007	11.1892	0	51.6954	65.3995
ENSG00000145014	0	0.623958	0	0	26.6378	15.6021	0	228.111	0	19.0517	9.20603	1.14736
ENSG00000230266	49.1339	34.9417	20.5548	25.4499	22.9381	27.8124	81.3665	24.1272	113.135	0	30.4507	18.3578
ENSG00000114331	77.2103	94.2177	62.4257	103.39	98.412	100.396	169.658	0	31.0811	0	61.6096	122.768
ENSG00000184203	122.445	34.9417	73.845	50.8999	82.1334	109.214	90.8881	0	54.7027	5.44335	48.8628	72.2837
ENSG00000224614	0.779903	16.8469	98.9675	12.725	0.73994	41.3794	37.2209	0	1.24324	0	15.5794	25.2419
ENSG00000072274	3.11961	19.3427	225.341	34.9936	0	0	0	0	0	2.72168	34.6996	9.17888
ENSG00000161217	42.1147	74.251	9.13546	63.6248	107.291	28.4907	54.5329	7.67683	42.2703	5.44335	97.0174	26.3893
ENSG00000163960	96.7079	130.407	98.9675	105.776	0.73994	146.524	93.4849	65.8014	0	2.72168	62.3177	168.662
ENSG00000163961	168.459	227.745	320.502	189.284	178.326	260.487	249.293	326.814	50.973	231.342	230.859	113.589
ENSG00000232065	234.751	114.808	72.3224	104.981	147.988	99.7176	143.69	577.955	426.432	900.874	114.013	166.367
ENSG00000163964	81.8898	19.3427	12.1806	16.7015	48.0961	25.099	22.5056	0	1.24324	0	25.4936	2.29472
ENSG00000174007	0.779903	5.61563	19.0322	19.8828	71.7742	9.49691	0	0	0	0	29.7425	28.684
ENSG00000180370	7.79903	14.351	20.5548	30.2218	19.9784	11.532	69.2481	0	1.24324	38.1035	8.49787	9.17888
ENSG00000119231	70.9711	87.3542	122.567	120.092	85.0931	24.4206	89.1569	13.1603	0	0	73.6482	92.9362
ENSG00000114503	33.5358	19.3427	78.4127	21.4734	0	94.2908	45.0113	0	0	0	0	42.4523
ENSG00000270170	9.35883	8.11146	0.761289	1.59062	20.7183	32.5608	2.5968	8.77352	0	0	0	8.03152
ENSG00000075711	150.521	48.6688	59.3805	116.911	121.35	52.233	83.9633	80.0583	131.784	2.72168	184.829	89.4941
ENSG00000145016	189.516	270.174	137.793	154.29	113.951	142.454	108.2	44.9643	238.703	0	189.786	347.65
ENSG00000122068	171.579	165.973	256.554	193.26	218.282	158.056	231.116	67.9948	236.216	0	91.3521	253.567
ENSG00000182899	768.984	802.41	541.276	473.21	549.776	486.378	714.121	843.354	1922.05	677.697	329.293	828.394
ENSG00000185621	14.0382	49.2927	25.8838	90.6654	22.9381	84.1155	61.4577	0	9.94595	0	123.219	34.4208
ENSG00000226435	34.3157	102.953	40.3483	21.4734	118.39	19.6722	25.968	5.48345	109.405	0	0	74.5784
ENSG00000236438	31.1961	11.8552	41.1096	32.6077	50.3159	12.8887	51.0705	18.6437	108.162	111.589	65.8585	96.3783
ENSG00000272602	2.33971	10.6073	45.6773	1.59062	68.0745	0	0.865601	0	232.487	0	7.78972	13.7683
ENSG00000250312	90.4687	117.304	98.2062	32.6077	51.0559	82.7588	0.865601	33.9974	36.0541	0	98.4337	12.621
ENSG00000250892	4.67942	0	15.2258	3.18124	11.839	20.3505	0	0	93.2433	2.72168	0	2.29472
ENSG00000198155	24.9569	38.0615	65.4708	15.1109	0	27.134	0	0	0	0	27.6181	34.4208
ENSG00000169020	76.4304	94.2177	110.387	66.0107	84.3532	86.1506	45.0113	186.437	272.27	873.658	107.64	145.715
ENSG00000185619	78.7702	22.4625	77.6514	54.0811	2.95976	60.3732	72.7105	0	101.946	0	36.8241	39.0102
ENSG00000178950	3.89951	2.49583	37.3031	46.128	0	18.3155	0	0	0	0	0	5.7368
ENSG00000127419	33.5358	28.7021	0.761289	34.1983	0	31.2041	6.05921	0	0	0	14.1631	0
ENSG00000159692	0.779903	16.8469	26.6451	6.36248	48.0961	26.4557	37.2209	48.2543	27.3514	29.9384	12.7468	12.621
ENSG00000090316	41.3348	3.74375	31.2128	5.56717	2.95976	14.2454	1.7312	0	0	0	19.8284	28.684
ENSG00000244459	279.985	370.631	276.348	252.909	62.155	146.524	152.346	370.681	417.73	73.4852	371.074	189.314
ENSG00000163950	396.97	288.269	481.896	449.35	744.38	350.029	551.388	224.821	460	8.16503	242.897	460.091
ENSG00000168936	26.5167	12.4792	88.3095	47.7186	3.6997	0	27.6992	4.38676	67.1351	2.72168	31.867	35.5682
ENSG00000013810	572.448	379.367	312.128	325.282	447.664	362.918	441.457	267.592	532.108	947.143	270.516	182.43
ENSG00000109685	7.79903	18.7188	22.8387	3.18124	51.0559	0	15.5808	15.3537	0	0	76.4808	1.14736
ENSG00000063978	33.5358	28.0781	67.7547	28.6312	4.43964	23.7423	64.0545	0	0	0	29.0344	4.58944
ENSG00000125386	17.1579	33.6938	0	10.339	3.6997	18.3155	0	0	0	0	40.3649	10.3262
ENSG00000168884	37.4353	38.6854	48.7225	52.4905	31.0775	53.5897	55.3985	12.0636	0	0	36.8241	14.9157
ENSG00000087274	240.99	298.252	130.942	457.303	290.796	450.425	269.202	55.9312	160.378	2.72168	365.408	209.967
ENSG00000109736	8.57893	11.2313	3.80644	11.1343	0	4.07011	19.0432	1.09669	0	0	63.734	6.88416
ENSG00000249673	0	9.35938	8.37417	30.2218	0	9.49691	4.32801	0	130.541	0	7.08156	0
ENSG00000125388	17.9378	39.9333	79.174	65.2154	94.7123	31.8825	33.7585	24.1272	63.4054	5.44335	258.477	60.8101
ENSG00000197386	51.4736	76.1229	33.4967	73.9638	108.771	167.553	45.0113	2.19338	64.6487	0	187.661	141.125
ENSG00000163956	0	29.326	20.5548	6.36248	20.7183	16.2804	12.1184	0	0	0	7.78972	10.3262
ENSG00000132406	0	14.351	7.61289	4.77186	0	6.10516	0	0	185.243	0	10.6223	9.17888
ENSG00000248516	176.258	203.41	114.193	239.388	78.4337	103.788	96.9473	117.346	17.4054	122.475	179.872	145.715
ENSG00000168818	71.751	31.1979	11.4193	17.4968	15.5387	30.5258	56.2641	130.506	0	0	29.0344	66.5469
ENSG00000179010	96.7079	126.04	184.993	180.535	170.186	156.021	95.2161	60.3179	244.919	5.44335	192.618	98.673
ENSG00000251580	6.23922	14.351	9.89675	19.8828	31.8174	2.03505	0	58.1246	12.4324	0	42.4894	30.9787
ENSG00000170846	5.45932	31.8219	2.28387	19.8828	118.39	28.4907	11.2528	10.9669	2.48649	2.72168	6.3734	6.88416
ENSG00000170871	12.4784	26.2063	22.8387	16.7015	84.3532	45.4495	25.1024	83.3484	0	8.16503	21.9528	24.0946
ENSG00000132405	61.6123	10.6073	38.8257	65.2154	41.4366	55.6248	37.2209	0	0	745.739	9.91418	43.5997
ENSG00000272620	240.21	271.422	168.245	209.167	242.7	94.2908	207.744	437.579	401.568	574.273	269.099	165.22
ENSG00000196526	263.607	505.406	481.134	532.063	494.28	284.229	493.393	88.8319	167.838	57.1552	400.108	344.208
ENSG00000071127	4968.76	5626.23	5423.42	6352.94	6627.64	5129.69	6078.25	2720.89	1887.24	5244.67	7944.09	4774.17
ENSG00000178163	110.746	61.7719	69.2773	117.706	91.0126	101.074	49.3393	201.791	525.892	0	98.4337	151.452
ENSG00000249780	3.89951	1.87188	10.658	3.18124	0	1.3567	0.865601	4.38676	94.4865	234.064	16.2876	2.29472
ENSG00000157869	8.57893	3.11979	29.6903	7.15779	0	0	1.7312	41.6742	0	0	13.455	2.29472
ENSG00000250634	56.153	28.0781	30.4515	43.7421	28.8577	13.567	49.3393	1.09669	120.595	2.72168	7.08156	11.4736
ENSG00000248360	2.33971	0	12.9419	7.9531	0	0	61.4577	0	1.24324	0	19.8284	13.7683
ENSG00000137449	33.5358	28.0781	6.8516	26.2452	0.73994	14.2454	62.3233	62.5113	283.459	0	4.24894	28.684
ENSG00000118564	138.823	66.1396	54.8128	61.2389	102.852	64.4433	87.4257	1.09669	155.405	2.72168	88.5195	8.03152
ENSG00000237765	119.325	162.229	229.148	132.817	110.251	76.6537	228.519	250.045	208.865	375.591	195.451	187.02
ENSG00000169762	75.6505	144.758	9.89675	31.8124	0	62.4083	6.92481	18.6437	2.48649	0	2.12447	11.4736
ENSG00000263327	9.35883	0	0	1.59062	1.47988	0	6.05921	0	0	332.044	2.83262	4.58944
ENSG00000169744	0	7.4875	0	0	0	0	0	200.694	0	0	0	3.44208
ENSG00000002549	88.9089	59.276	68.516	66.0107	48.0961	150.594	0.865601	46.061	4.97297	2.72168	141.631	64.2522
ENSG00000118579	107.627	86.1063	162.916	47.7186	5.17958	54.2681	74.4417	1.09669	174.054	473.571	253.52	48.1891
ENSG00000163257	14.0382	33.6938	25.1225	19.8828	19.2384	28.4907	0	103.089	0	0	24.7855	11.4736
ENSG00000178177	22.6172	67.3875	89.0708	42.1514	42.9165	59.0165	47.6081	4.38676	0	280.333	44.6138	79.1679
ENSG00000237350	24.9569	29.326	36.5418	28.6312	42.1766	25.099	39.8177	47.1577	27.3514	54.4335	25.4936	42.4523
ENSG00000109606	14.0382	11.2313	0	17.4968	0	20.3505	0	241.272	0	0	26.9099	0
ENSG00000281501	35.8755	16.8469	118.761	42.9468	31.0775	41.3794	75.3073	62.5113	130.541	0	21.9528	65.3995
ENSG00000091490	10.1387	121.672	88.3095	42.1514	57.7153	179.763	19.9088	8.77352	2.48649	2.72168	175.623	2.29472
ENSG00000250317	14.0382	8.11146	45.6773	6.36248	5.17958	19.6722	0	8.77352	0	0	48.8628	16.063
ENSG00000168214	65.5118	33.6938	73.845	46.9233	72.5141	29.8474	6.05921	0	16.1622	5.44335	11.3305	33.2734
ENSG00000109689	5.45932	30.574	92.1159	16.7015	82.8733	55.6248	7.79041	58.1246	95.7297	2.72168	19.8284	37.8629
ENSG00000240005	38.2152	54.2844	67.7547	69.9873	29.5976	28.4907	50.2049	244.562	83.2973	402.808	123.219	160.63
ENSG00000065882	134.923	193.427	170.529	89.0747	319.654	238.101	96.0817	574.665	63.4054	2.72168	88.5195	156.041
ENSG00000109787	625.482	629.574	677.547	870.069	1107.69	1054.84	868.198	459.513	528.378	1251.97	750.645	605.806
ENSG00000109790	1281.38	522.253	794.024	1796.61	464.682	32.5608	1230.02	303.783	328.216	1856.18	236.524	367.155
ENSG00000035928	17.1579	15.599	30.4515	29.4265	5.91952	22.3856	48.4737	46.061	0	76.2069	21.9528	27.5366
ENSG00000163682	38.2152	75.499	47.1999	39.7655	24.418	71.2268	48.4737	256.625	191.459	10.8867	48.8628	19.5051
ENSG00000078140	616.903	515.39	828.282	570.237	338.893	371.736	518.495	841.161	777.027	136.084	427.018	603.511
ENSG00000121892	41.3348	54.2844	78.4127	89.8701	78.4337	37.3093	52.8017	42.7709	447.568	0	42.4894	51.6312
ENSG00000014824	55.3731	7.4875	70.0385	72.3732	20.7183	54.9464	39.8177	46.061	0	2.72168	88.5195	47.0418
ENSG00000124406	85.7893	76.7469	82.9805	108.957	84.3532	103.788	92.6193	0	1.24324	2.72168	51.6954	230.619
ENSG00000163281	232.411	42.4292	134.748	100.209	273.038	65.8	37.2209	27.4172	274.757	974.36	92.0603	63.1048
ENSG00000163285	0	0	0	0	0	0	0	0	1.24324	0	0	175.546
ENSG00000249936	122.445	95.4656	33.4967	62.8295	169.446	97.6825	74.4417	62.5113	99.4595	228.621	36.116	55.0733
ENSG00000135605	42.1147	13.7271	41.1096	23.064	0	1.3567	11.2528	5.48345	33.5676	0	32.5752	40.1576
ENSG00000109171	329.899	351.289	368.464	264.838	316.694	327.643	381.73	54.8345	118.108	1216.59	313.713	330.44
ENSG00000075539	23.3971	49.2927	4.56773	23.064	31.8174	0.678351	29.4304	7.67683	226.27	8.16503	27.6181	29.8314
ENSG00000109180	258.148	137.271	258.077	165.425	246.4	151.272	235.444	277.462	673.838	0	212.447	250.125
ENSG00000145247	7.79903	6.86354	9.13546	10.339	0	8.14021	7.79041	0	79.5676	0	21.2447	9.17888
ENSG00000109184	2.33971	11.2313	41.1096	20.6781	0	6.10516	0.865601	29.6106	1.24324	0	2.83262	50.4839
ENSG00000226950	21.8373	3.74375	25.1225	82.7123	65.1147	7.46186	22.5056	0	0	0	33.2833	29.8314
ENSG00000184178	3830.1	2332.36	2423.18	3131.93	1921.62	2239.91	4391.2	3625.66	2733.89	19.0517	757.727	3057.72
ENSG00000145216	114.646	136.023	140.077	78.7357	41.4366	101.074	87.4257	129.409	22.3784	0	68.6911	73.4311
ENSG00000109220	70.9711	77.9948	156.825	58.0576	53.2757	70.5485	122.05	54.8345	7.45946	0	59.4851	87.1994
ENSG00000134853	291.684	165.973	328.115	177.354	239.741	177.728	181.776	230.305	48.4865	2.72168	208.906	286.84
ENSG00000134851	172.358	47.4208	72.3224	112.934	110.991	134.992	23.3712	25.2239	171.568	0	82.8542	64.2522
ENSG00000174799	14.0382	3.74375	4.56773	56.467	26.6378	16.9588	2.5968	2.19338	0	5.44335	24.0773	22.9472
ENSG00000109265	14.8181	19.3427	41.1096	20.6781	15.5387	33.9175	38.0865	9.87021	184	0	9.20603	11.4736
ENSG00000174780	2.33971	4.99167	37.3031	28.6312	138.369	33.9175	3.46241	1.09669	53.4595	0	28.3262	0
ENSG00000084093	174.698	251.455	178.903	168.606	156.127	147.88	285.648	0	215.081	0	169.957	114.736
ENSG00000047315	12.4784	21.8385	13.7032	42.9468	18.4985	72.5835	0	0	0	0	43.9057	14.9157
ENSG00000163453	46.0142	10.6073	5.32902	6.36248	0	31.8825	29.4304	29.6106	0	0	21.2447	0
ENSG00000083896	62.3922	2.49583	6.8516	8.74841	5.17958	11.532	21.64	0	0	0	2.12447	6.88416
ENSG00000213759	1.55981	28.7021	0	2.38593	34.0372	10.8536	0	7.67683	1.24324	2.72168	16.2876	12.621
ENSG00000135226	251.909	142.886	85.2643	12.725	173.146	78.0104	93.4849	369.584	469.946	865.493	58.0688	268.482
ENSG00000132463	663.697	102.329	216.967	268.815	425.466	291.691	245.831	329.007	2.48649	0	131.009	260.451
ENSG00000173542	974.098	574.666	1249.27	989.366	784.337	808.594	1029.2	788.52	589.297	277.611	674.164	884.615
ENSG00000156136	852.433	417.428	877.766	498.659	372.93	678.351	456.172	194.114	42.2703	0	331.417	880.025
ENSG00000132466	21.0574	17.4708	9.13546	28.6312	0.73994	0	3.46241	0	0	0	33.2833	6.88416
ENSG00000109272	3121.17	2761.64	21187.4	6506.43	6459.68	2518.04	2728.38	13081.3	10648.4	8940.7	7985.87	2528.78
ENSG00000163737	52152.9	65325.3	59092	66120.5	75409.5	44247.5	74423.5	77396.7	132781	210034	47622.8	95894.1
ENSG00000163736	276589	224113	310382	249131	312117	244376	368718	341353	590720	570654	148451	271728
ENSG00000163735	8409.69	8739.78	19680.8	12611.2	10050.6	5175.14	9694.73	9173.81	15704.7	11172.5	21165.4	5844.65
ENSG00000163734	141.162	152.87	198.696	139.975	193.124	126.173	165.33	546.151	355.568	489.902	170.666	159.483
ENSG00000248848	7.01912	14.351	16.7483	6.36248	3.6997	8.14021	25.968	17.547	4.97297	19.0517	10.6223	9.17888
ENSG00000081041	21.8373	2.49583	11.4193	7.9531	11.839	4.07011	13.8496	32.9007	2.48649	8.16503	8.49787	8.03152
ENSG00000163738	964.739	885.397	1323.88	955.963	1186.12	737.367	1152.12	1447.63	804.378	1676.55	1339.83	758.405
ENSG00000163743	744.807	577.161	1220.35	1135.7	766.578	752.291	1036.12	562.602	1087.84	16.3301	582.812	675.795
ENSG00000138757	1020.11	691.346	1012.51	1255	826.513	737.367	771.251	343.264	537.081	21.7734	1030.37	806.594
ENSG00000138768	43.6745	16.8469	12.1806	17.4968	0	10.1753	51.9361	0	0	0	9.20603	18.3578
ENSG00000138750	24.177	9.35938	3.80644	0.79531	17.7586	27.8124	20.7744	0	0	0	0	0
ENSG00000138760	0	0	12.1806	0	0.73994	3.39175	24.2368	0	149.189	13.6084	0	0
ENSG00000138758	1792.22	1456.32	2209.26	1122.18	1451.76	1876.32	2119.86	1031.98	144.216	10.8867	992.126	1684.32
ENSG00000118816	602.085	684.482	667.65	596.483	513.518	461.279	574.759	520.928	350.595	0	660.709	478.449
ENSG00000138764	0	21.2146	2.28387	9.54372	33.2973	10.8536	16.4464	1.09669	1.24324	0	0	0
ENSG00000138767	114.646	76.1229	62.4257	99.4138	38.4769	101.074	104.738	0	4.97297	5.44335	29.0344	56.2207
ENSG00000249072	34.3157	15.599	89.0708	37.3796	25.158	28.4907	23.3712	82.2517	88.2703	225.899	51.6954	56.2207
ENSG00000138772	698.793	8905.76	241.328	558.308	541.636	577.277	598.996	1096.69	1094.05	4441.77	919.895	1347
ENSG00000251442	13.2583	31.1979	8.37417	4.77186	5.17958	25.7773	0	18.6437	0	0	33.9915	14.9157
ENSG00000138756	17.1579	17.4708	2.28387	42.1514	0	33.2392	2.5968	1.09669	0	0	14.8713	19.5051
ENSG00000249307	314.301	629.574	596.089	443.783	371.45	269.984	431.935	267.592	1191.03	1954.16	482.254	463.534
ENSG00000250334	7129.87	9877.88	7071.61	7098.14	10593	6432.12	14822.6	16090.6	9012.27	17328.9	6777.76	7340.81
ENSG00000249646	244.109	197.795	108.103	231.435	188.685	120.746	135.034	197.404	277.243	38.1035	151.545	84.9047
ENSG00000251399	128.684	175.956	139.316	89.8701	88.7928	123.46	184.373	257.722	131.784	1200.26	119.678	178.988
ENSG00000248408	61.6123	18.0948	21.3161	34.1983	28.8577	39.3444	106.469	9.87021	49.7297	0	26.2018	19.5051
ENSG00000163297	414.908	308.859	258.838	188.489	241.22	308.65	135.899	61.4146	217.568	285.776	140.923	222.588
ENSG00000138670	0	0	2.28387	3.97655	0	27.134	1.7312	0	227.514	0	29.0344	44.747
ENSG00000234568	26.5167	13.1031	7.61289	26.2452	23.6781	15.6021	19.9088	8.77352	7.45946	46.2685	19.1202	13.7683
ENSG00000138668	56.9329	46.1729	20.5548	14.3156	42.9165	31.8825	19.9088	58.1246	0	0	20.5365	19.5051
ENSG00000152795	10.9186	15.599	9.89675	9.54372	26.6378	18.3155	0	0	1.24324	2.72168	48.1546	16.063
ENSG00000145293	39.775	57.4042	0	34.9936	48.0961	12.2103	0	73.4782	0	0	0	12.621
ENSG00000249242	57.7128	48.6688	35.0193	19.0874	0	25.099	65.7857	111.862	0	0	0.708156	2.29472
ENSG00000138674	200.435	348.169	221.535	501.841	602.311	327.643	240.637	289.526	329.459	73.4852	179.163	386.66
ENSG00000251022	64.7319	19.3427	52.5289	15.9062	14.7988	16.2804	50.2049	0	0	1007.02	16.2876	6.88416
ENSG00000189308	113.086	44.301	102.774	94.6419	148.728	28.4907	66.6513	12.0636	0	2.72168	24.7855	37.8629
ENSG00000138663	181.717	104.825	108.103	205.985	92.4925	153.986	249.293	0	62.1622	2414.13	117.554	212.262
ENSG00000173085	105.287	29.326	23.5999	93.8466	45.1363	99.7176	31.1616	97.6054	108.162	0	80.7298	41.305
ENSG00000173083	43.6745	102.329	38.8257	189.284	87.3129	132.278	106.469	229.208	54.7027	2.72168	213.863	267.335
ENSG00000163312	21.0574	0	10.658	7.15779	6.65946	23.0639	54.5329	50.4477	0	0	14.1631	8.03152
ENSG00000163319	11.6985	11.8552	4.56773	5.56717	19.2384	7.46186	19.0432	0	33.5676	0	0	9.17888
ENSG00000163322	16.378	51.7885	47.9612	50.8999	17.0186	45.4495	37.2209	43.8676	52.2162	0	82.1461	71.1363
ENSG00000109339	170.019	53.0365	108.864	44.5374	45.8763	71.9052	7.79041	246.755	99.4595	2.72168	15.5794	4.58944
ENSG00000163633	1.55981	27.4542	23.5999	6.36248	34.0372	14.2454	39.8177	0	88.2703	634.15	57.3606	22.9472
ENSG00000172493	60.0525	18.0948	44.1547	97.8232	41.4366	98.3609	50.2049	99.7988	0	0	117.554	48.1891
ENSG00000145332	101.387	111.065	97.4449	69.9873	14.7988	27.8124	106.469	1.09669	0	2.72168	3.54078	56.2207
ENSG00000198189	34.3157	23.0865	43.3934	34.1983	0.73994	56.3031	16.4464	0	0	416.416	9.20603	2.29472
ENSG00000152583	7.79903	24.3344	18.2709	2.38593	0.73994	51.5547	0	0	49.7297	2.72168	58.7769	6.88416
ENSG00000163644	4.67942	23.0865	17.5096	29.4265	17.0186	23.7423	0	0	1.24324	0	71.5238	10.3262
ENSG00000138642	35.8755	38.0615	71.5611	28.6312	8.13934	16.2804	64.0545	0	17.4054	0	47.4464	21.7998
ENSG00000138641	36.6554	3.11979	28.929	23.8593	58.4553	113.285	0.865601	0	0	0	0.708156	27.5366
ENSG00000177432	0	39.9333	42.6322	11.9297	48.8361	0	0	0	130.541	0	5.66525	12.621
ENSG00000145335	8253.71	6409.92	5426.46	7489.44	7949.92	6553.55	4460.44	5538.28	5695.3	6689.88	9114.68	5063.3
ENSG00000247775	29.6363	8.73542	9.13546	21.4734	0	14.2454	0	0	111.892	2.72168	34.6996	27.5366
ENSG00000138722	588.047	535.356	376.838	1074.46	1063.29	732.619	921	230.305	370.487	1061.45	471.632	526.638
ENSG00000187653	9262.12	4818.21	3533.9	5312.67	6534.41	3840.82	6618.39	12765.5	14957.5	36508.5	7245.14	8888.6
ENSG00000163104	2.33971	13.7271	1.52258	7.15779	22.9381	0	0	0	0	315.714	20.5365	40.1576
ENSG00000163110	327.559	297.628	500.928	512.18	313.735	520.974	301.229	275.269	621.622	2.72168	742.856	492.218
ENSG00000248510	5.45932	26.8302	29.6903	15.9062	17.0186	0	0	0	0	0	32.5752	10.3262
ENSG00000138698	345.497	371.255	574.012	331.644	450.624	508.085	440.591	353.134	394.108	2.72168	222.361	318.966
ENSG00000168785	57.7128	49.2927	107.342	88.2794	122.09	108.536	33.7585	127.216	0	0	67.983	96.3783
ENSG00000151247	843.075	519.133	1363.47	1138.88	581.593	607.124	1539.04	762.199	1341.46	122.475	626.01	1449.12
ENSG00000164024	21.8373	11.2313	29.6903	79.531	48.8361	36.6309	2.5968	0	1.24324	2.72168	0	19.5051
ENSG00000197894	56.9329	143.51	103.535	84.3029	101.372	69.1918	102.141	17.547	11.1892	674.975	89.9358	27.5366
ENSG00000246090	0	43.0531	54.8128	7.9531	0	17.6371	28.5648	0	104.432	0	4.95709	19.5051
ENSG00000172955	10.1387	18.7188	19.7935	14.3156	0	4.07011	7.79041	0	33.5676	2.72168	1.41631	3.44208
ENSG00000070190	15237	10974.2	9002.24	12766.3	8452.34	7884.47	16108	8436.83	7082.76	7925.52	7449.8	13287.6
ENSG00000109270	19.4976	41.8052	54.0515	52.4905	51.0559	94.2908	24.2368	13.1603	47.2432	0	44.6138	90.6415
ENSG00000164031	25.7368	24.9583	86.7869	38.9702	19.9784	90.899	86.5601	15.3537	2.48649	0	19.1202	19.5051
ENSG00000164032	790.041	522.253	916.591	524.905	772.498	508.085	714.987	727.105	743.46	2267.16	516.954	660.879
ENSG00000164035	31.1961	18.7188	27.4064	9.54372	104.332	14.9237	8.65601	123.926	26.1081	0	53.8199	2.29472
ENSG00000251636	47.5741	33.6938	26.6451	19.0874	134.669	18.9938	17.312	268.689	93.2433	0	47.4464	2.29472
ENSG00000138814	29.6363	34.9417	47.1999	39.7655	46.6162	38.666	51.9361	16.4503	12.4324	2.72168	26.2018	13.7683
ENSG00000153064	1498.97	1703.41	616.644	1842.73	948.603	715.66	2470.43	754.523	1286.76	283.054	690.452	1319.46
ENSG00000138821	37.4353	0.623958	15.2258	34.9936	33.2973	23.7423	0.865601	0	1.24324	0	106.932	1.14736
ENSG00000248161	30.4162	27.4542	0	5.56717	14.0589	16.2804	7.79041	59.2212	0	0	36.116	13.7683
ENSG00000109323	143.502	36.8135	169.767	97.8232	42.1766	196.043	61.4577	138.183	50.973	658.645	158.627	440.586
ENSG00000109332	1327.39	749.998	1595.66	1035.49	963.402	997.176	972.07	1569.36	488.595	2071.19	851.912	1350.44
ENSG00000246560	4.67942	11.8552	4.56773	13.5203	11.839	18.3155	0.865601	42.7709	0	0	5.66525	1.14736
ENSG00000145354	131.024	91.7219	165.961	96.2325	255.279	137.705	39.8177	398.098	247.405	2.72168	199.7	144.567
ENSG00000138778	23.3971	0	12.9419	5.56717	5.91952	18.3155	0.865601	12.0636	62.1622	5.44335	14.8713	18.3578
ENSG00000168772	48.354	23.0865	44.916	38.9702	20.7183	35.2742	42.4145	1.09669	33.5676	0	13.455	36.7155
ENSG00000250670	2.33971	6.86354	22.8387	23.064	21.4583	23.7423	19.9088	57.0279	94.4865	0	28.3262	29.8314
ENSG00000248242	297.923	283.901	309.844	264.043	401.788	257.095	192.163	323.523	482.378	767.512	203.241	368.303
ENSG00000248373	209.794	195.923	227.625	155.085	208.663	165.518	159.271	165.6	314.541	484.458	106.223	259.303
ENSG00000251259	55.3731	58.6521	54.8128	42.1514	8.13934	41.3794	67.5169	42.7709	28.5946	0	10.6223	52.7786
ENSG00000168769	134.923	381.239	273.303	268.815	130.969	243.528	269.202	207.274	216.324	356.539	258.477	294.872
ENSG00000138777	113.086	16.2229	65.4708	19.8828	36.2571	12.2103	50.2049	2.19338	89.5135	0	36.8241	19.5051
ENSG00000138785	49.1339	0	0	3.97655	0	0	0	134.893	0	0	0	2.29472
ENSG00000164022	46.0142	23.0865	6.09031	12.725	0	16.9588	25.968	30.7073	1.24324	0	5.66525	5.7368
ENSG00000138801	420.367	175.956	200.219	256.09	382.549	356.813	238.906	36.1908	63.4054	2.72168	223.777	284.545
ENSG00000138796	132.583	141.639	371.509	171.787	248.62	213.002	250.159	354.231	665.135	0	75.7727	89.4941
ENSG00000109475	49.9138	28.0781	41.1096	23.064	34.7772	47.4846	16.4464	146.956	98.2162	421.86	55.2362	22.9472
ENSG00000138794	140.382	160.981	216.967	135.203	71.7742	108.536	153.211	255.529	124.324	0	206.782	223.735
ENSG00000123739	4133.48	4557.39	4776.32	5053.4	4516.59	4539.52	4534.02	2754.88	3187.68	7092.69	3479.88	3427.17
ENSG00000138798	400.09	624.582	619.689	601.255	761.398	486.378	497.721	480.35	533.351	29.9384	559.443	582.859
ENSG00000170522	0	0	30.4515	5.56717	0	30.5258	0	31.804	0	0	37.5323	0
ENSG00000174749	10.1387	4.36771	32.7354	25.4499	0	17.6371	13.8496	0	0	0	30.4507	24.0946
ENSG00000250966	214.473	164.725	162.154	127.25	189.425	111.25	184.373	263.206	287.189	541.613	210.322	231.767
ENSG00000174720	63.952	54.2844	55.5741	11.1343	19.2384	18.9938	39.8177	87.7352	0	0	31.867	60.8101
ENSG00000145349	159.88	62.3958	152.258	71.5779	6.65946	5.42681	88.2913	75.6716	262.324	0	92.0603	39.0102
ENSG00000213492	225.392	141.639	132.464	131.226	210.883	95.6475	174.851	186.437	171.568	174.187	94.1847	161.778
ENSG00000269893	2.33971	16.2229	5.32902	7.9531	6.65946	12.8887	2.5968	8.77352	41.027	0	8.49787	0
ENSG00000164096	4897.01	4911.8	4780.13	4356.71	3769.26	4080.28	3340.36	7625.28	4811.35	10021.2	5089.52	5176.89
ENSG00000283050	1.55981	9.35938	0	1.59062	0	4.74846	0	0	131.784	0	12.7468	9.17888
ENSG00000138735	2272.64	2550.12	3444.83	2934.69	2850.99	2502.44	3266.78	2011.33	1922.05	4302.97	2169.79	2006.73
ENSG00000164111	99.8275	49.9167	261.122	100.209	127.27	117.355	33.7585	4.38676	4.97297	2.72168	368.949	40.1576
ENSG00000138688	42.8946	24.3344	6.8516	26.2452	42.1766	9.49691	29.4304	1.09669	0	2.72168	17.7039	1.14736
ENSG00000224786	19.4976	0	19.7935	24.6546	18.4985	7.46186	6.05921	17.547	36.0541	35.3818	34.6996	14.9157
ENSG00000181004	63.952	0	34.258	11.1343	0	4.07011	3.46241	0	0	0	1.41631	11.4736
ENSG00000138685	3.11961	46.7969	6.8516	4.77186	17.7586	1.3567	5.19361	0	0	2.72168	31.867	8.03152
ENSG00000164056	39.775	8.11146	8.37417	15.1109	0	4.74846	0	0	0	0	31.1589	5.7368
ENSG00000164074	0	46.1729	23.5999	19.0874	0.73994	8.14021	0.865601	0	0	0	14.1631	10.3262
ENSG00000138709	145.062	106.073	154.542	116.115	84.3532	122.103	269.202	111.862	90.7568	29.9384	100.558	76.8731
ENSG00000077684	0	4.99167	31.9741	0	0	13.567	0	96.5087	0	0	0	0
ENSG00000151466	309.621	243.344	311.367	163.039	213.103	200.792	201.685	92.1219	175.297	166.022	200.408	261.598
ENSG00000151470	92.0285	42.4292	19.0322	34.9936	35.5171	28.4907	30.296	0	118.108	0	12.7468	13.7683
ENSG00000151012	3.89951	15.599	9.89675	10.339	33.2973	2.03505	1.7312	0	0	0	19.1202	25.2419
ENSG00000109381	31.976	5.61563	71.5611	48.5139	2.95976	23.0639	0	2.19338	0	427.303	30.4507	41.305
ENSG00000109390	228.511	170.965	229.909	159.062	231.601	172.979	251.024	376.165	304.595	0	158.627	301.756
ENSG00000164134	6.23922	1.24792	4.56773	27.8359	0.73994	23.7423	45.8769	3.29007	0	0	5.66525	4.58944
ENSG00000273247	5.45932	13.1031	38.8257	11.1343	10.3592	12.2103	7.79041	0	8.7027	0	17.7039	2.29472
ENSG00000085871	28.0765	31.1979	4.56773	11.9297	10.3592	24.4206	9.52161	0	0	0	28.3262	3.44208
ENSG00000178458	627.822	407.445	411.096	386.521	508.339	359.526	572.162	777.553	815.568	1782.7	571.482	651.701
ENSG00000196782	74.8706	132.903	146.167	50.8999	236.041	118.033	96.9473	73.4782	13.6757	2.72168	54.528	88.3467
ENSG00000153130	94.3682	135.399	127.135	182.921	133.189	124.817	135.899	7.67683	175.297	0	50.2791	153.746
ENSG00000248810	0	0	20.5548	0	45.8763	0	0	1.09669	0	0	72.2319	40.1576
ENSG00000164136	1.55981	0	38.8257	4.77186	0	37.9877	0	0	0	2.72168	21.9528	30.9787
ENSG00000109452	1.55981	33.6938	1.52258	11.9297	19.9784	48.1629	12.984	1.09669	0	0	0.708156	13.7683
ENSG00000170185	0	0	28.1677	17.4968	5.17958	44.7712	7.79041	0	0	0	0.708156	29.8314
ENSG00000109458	17.1579	23.7104	143.884	23.8593	2.95976	9.49691	0.865601	0	0	2.72168	80.0216	83.7573
ENSG00000153147	73.3108	61.7719	84.503	82.7123	146.508	52.9114	13.8496	218.241	1.24324	2.72168	12.7468	72.2837
ENSG00000183090	16.378	21.2146	19.7935	20.6781	21.4583	16.9588	11.2528	23.0305	0	5.44335	19.8284	44.747
ENSG00000246448	2491.01	3064.26	2235.14	435.035	1680.4	3133.98	366.149	5123.73	236.216	979.803	2016.83	475.007
ENSG00000197465	0	0	27.4064	7.9531	0	0.678351	0	1.09669	0	0	76.4808	6.88416
ENSG00000251600	36.6554	31.8219	121.806	97.8232	96.1922	40.0227	148.883	9.87021	141.73	0	35.4078	162.925
ENSG00000248828	10.1387	14.351	15.2258	9.54372	18.4985	16.2804	32.0272	6.58014	1.24324	13.6084	9.20603	27.5366
ENSG00000250361	31.1961	12.4792	67.7547	10.339	0	10.1753	0.865601	8.77352	0	0	76.4808	29.8314
ENSG00000170180	7.79903	35.5656	86.0256	39.7655	25.8979	18.3155	6.92481	16.4503	0	0	109.056	0
ENSG00000170365	81.8898	179.7	148.451	128.045	175.366	205.54	191.298	30.7073	162.865	239.507	53.8199	139.978
ENSG00000249245	34.3157	11.2313	10.658	13.5203	46.6162	22.3856	33.7585	24.1272	19.8919	10.8867	12.0387	20.6525
ENSG00000120519	39.775	5.61563	10.658	25.4499	40.6967	14.2454	0	0	0	0	13.455	22.9472
ENSG00000164169	0.779903	0	7.61289	0	0	36.6309	23.3712	0	0	1812.64	1.41631	2.29472
ENSG00000071205	31.976	96.7135	39.587	69.9873	46.6162	66.4784	31.1616	30.7073	166.595	5.44335	33.2833	48.1891
ENSG00000198589	829.036	899.748	673.74	1110.25	694.804	696.666	799.816	41.6742	249.892	8.16503	473.756	636.785
ENSG00000145425	132.583	119.176	144.645	89.8701	81.3934	96.3258	126.378	178.76	140.486	1102.28	110.472	104.41
ENSG00000121210	207.454	79.8667	57.0966	49.3092	102.852	48.1629	0	284.043	128.054	2.72168	54.528	57.368
ENSG00000250771	0	0	21.3161	15.1109	60.6751	1.3567	2.5968	0	227.514	0	13.455	6.88416
ENSG00000164116	1788.32	1704.65	1218.82	2415.36	1562.01	2450.88	2228.92	1867.66	432.649	353.818	1531.74	1474.36
ENSG00000260244	175.478	115.432	162.154	123.273	91.0126	135.67	7.79041	2.19338	0	0	74.3564	125.062
ENSG00000061918	1813.27	1827.57	1470.81	2788.36	2378.17	2556.7	2883.32	2266.86	1779.08	168.744	1824.21	2309.64
ENSG00000145431	420.367	491.055	527.573	344.369	453.583	229.283	376.537	347.651	93.2433	48.9902	464.55	310.935
ENSG00000109756	3.11961	1.24792	6.8516	10.339	37.7369	9.49691	0	166.697	0	0	18.4121	16.063
ENSG00000109466	1.55981	0	0	11.1343	51.7958	16.2804	0	0	0	0	30.4507	1.14736
ENSG00000137628	35.0956	0	17.5096	9.54372	0	0	0	0	94.4865	0	0	0
ENSG00000145439	12.4784	69.8833	679.831	54.0811	30.3375	69.8701	50.2049	0	0	402.808	82.8542	51.6312
ENSG00000137601	18.7177	63.0198	9.89675	27.0405	17.0186	8.14021	36.3553	26.3206	0	0	16.9957	27.5366
ENSG00000109572	510.056	665.14	918.114	963.916	746.6	951.048	1048.24	20.8371	579.351	359.261	436.932	632.195
ENSG00000198948	4896.23	6161.59	6461.82	7191.19	5664.24	4246.48	6267.82	2728.56	4194.7	3693.31	4151.92	4676.64
ENSG00000245213	60.0525	8.11146	18.2709	22.2687	17.0186	75.297	36.3553	30.7073	0	0	33.2833	10.3262
ENSG00000109586	0	33.0698	0	29.4265	52.5358	0	0	0	0	0	21.2447	1.14736
ENSG00000164104	109.966	57.4042	184.232	93.8466	133.929	101.074	154.077	189.727	14.9189	1039.68	92.0603	128.504
ENSG00000272870	20.2775	9.98333	12.1806	6.36248	2.95976	8.14021	5.19361	39.4808	0	0	24.7855	16.063
ENSG00000164117	34.3157	15.599	1.52258	6.36248	11.0991	10.8536	29.4304	16.4503	1.24324	0	16.9957	25.2419
ENSG00000164118	118.545	115.432	98.9675	91.4607	71.7742	92.2557	98.6786	85.5418	94.4865	0	139.507	180.136
ENSG00000164120	378.253	53.6604	311.367	282.335	692.584	236.744	476.946	603.179	105.676	2.72168	344.872	349.945
ENSG00000129128	145.062	159.733	204.787	161.448	105.811	146.524	193.895	245.658	262.324	5.44335	92.0603	103.262
ENSG00000150630	15.5981	10.6073	15.9871	2.38593	8.87928	24.4206	4.32801	0	0	0	8.49787	4.58944
ENSG00000129187	84.2295	119.176	70.7998	167.015	121.35	69.1918	117.722	76.7683	74.5946	2.72168	55.9443	60.8101
ENSG00000168564	314.301	176.58	333.444	108.162	270.078	206.897	456.172	20.8371	322	2.72168	176.331	146.862
ENSG00000168556	52.2535	43.6771	31.2128	11.9297	0	20.3505	28.5648	0	0	0	21.9528	25.2419
ENSG00000180712	10.1387	11.2313	12.1806	17.4968	16.2787	6.78351	22.5056	30.7073	42.2703	0	33.9915	14.9157
ENSG00000168310	104.507	66.1396	124.09	62.0342	159.827	100.396	57.1297	0	129.297	552.5	41.7812	61.9575
ENSG00000164305	302.602	194.675	471.999	316.533	375.15	129.565	464.828	665.691	206.378	0	179.163	254.714
ENSG00000164306	681.635	408.693	627.302	248.932	501.679	381.233	454.441	815.937	366.757	1505.09	225.194	457.797
ENSG00000151725	128.684	179.7	264.928	132.021	241.96	168.909	142.824	94.3153	139.243	367.426	82.8542	81.4626
ENSG00000151726	0.779903	52.4125	3.04515	14.3156	0	0	0	0	0	0	0	24.0946
ENSG00000154556	14.0382	1.24792	97.4449	0.79531	0	12.8887	3.46241	130.506	0	2.72168	0	1.14736
ENSG00000180015	29.6363	18.0948	41.8709	7.9531	45.8763	85.4722	15.5808	18.6437	11.1892	0	54.528	53.9259
ENSG00000278974	12.4784	37.4375	89.0708	32.6077	63.6349	168.909	38.9521	25.2239	75.8378	0	79.3135	73.4311
ENSG00000250053	0	0.623958	11.4193	15.9062	17.7586	0	2.5968	19.7404	22.3784	8.16503	24.0773	3.44208
ENSG00000164366	37.4353	50.5406	15.9871	20.6781	24.418	21.0289	48.4737	17.547	129.297	0	52.4035	25.2419
ENSG00000073578	471.841	365.64	205.548	342.779	553.475	570.493	564.372	69.0915	0	5.44335	253.52	460.091
ENSG00000249915	290.904	209.65	245.135	150.314	331.493	209.61	154.943	415.645	160.378	1056.01	145.88	203.083
ENSG00000180104	53.0334	39.3094	6.09031	8.74841	21.4583	11.532	16.4464	0	0	0	106.223	16.063
ENSG00000071539	0	8.11146	12.1806	3.97655	36.2571	27.8124	0	0	0	0	12.0387	12.621
ENSG00000049656	2.33971	20.5906	26.6451	7.15779	62.155	17.6371	3.46241	0	0	0	56.6525	9.17888
ENSG00000188002	0.779903	2.49583	0	66.8061	61.415	6.78351	1.7312	44.9643	0	2.72168	1.41631	49.3365
ENSG00000171421	8.57893	0.623958	41.8709	3.97655	11.839	5.42681	11.2528	63.608	2.48649	2.72168	11.3305	4.58944
ENSG00000145494	183.277	112.936	51.7676	79.531	51.7958	69.8701	64.0545	194.114	247.405	307.549	91.3521	95.2309
ENSG00000133398	88.9089	41.8052	54.0515	66.0107	13.3189	55.6248	56.2641	91.0252	190.216	555.222	49.5709	41.305
ENSG00000037474	0	9.98333	0	3.97655	0	39.3444	0	0	63.4054	2.72168	0.708156	0
ENSG00000124275	28.8564	141.015	65.4708	33.403	0	31.2041	173.12	0	1.24324	2.72168	235.108	45.8944
ENSG00000150756	35.0956	0	30.4515	3.97655	28.8577	2.03505	16.4464	168.89	0	0	0.708156	3.44208
ENSG00000150753	31.976	19.3427	11.4193	30.2218	0	30.5258	48.4737	138.183	0	0	62.3177	53.9259
ENSG00000164237	42.8946	20.5906	12.1806	31.0171	69.5544	51.5547	61.4577	5.48345	0	0	39.6567	36.7155
ENSG00000259802	22.6172	0	30.4515	7.9531	0	0	23.3712	0	0	0	26.9099	4.58944
ENSG00000145495	1074.71	872.918	1062.76	1005.27	733.281	647.825	814.531	880.642	772.054	3252.4	787.469	1034.92
ENSG00000250600	2.33971	11.8552	9.13546	3.97655	14.7988	4.07011	9.52161	20.8371	46	0	6.3734	14.9157
ENSG00000145491	47.5741	0	41.1096	11.1343	38.4769	5.42681	34.6241	1.09669	89.5135	0	11.3305	5.7368
ENSG00000164236	141.162	70.5073	78.4127	190.874	110.251	150.594	24.2368	29.6106	53.4595	13.6084	274.056	110.147
ENSG00000112977	1418.64	932.818	912.785	1432.35	2212.42	1773.89	1820.36	1160.3	476.162	59.8769	1519.7	811.184
ENSG00000169862	24.177	11.2313	26.6451	54.8764	25.8979	6.10516	0	0	65.8919	0	15.5794	14.9157
ENSG00000038382	0	12.4792	15.9871	5.56717	0	20.3505	0.865601	75.6716	0	0	13.455	0
ENSG00000154124	35.8755	39.3094	23.5999	31.8124	5.91952	26.4557	30.296	0	0	0	22.661	8.03152
ENSG00000154122	7.79903	160.981	33.4967	16.7015	1.47988	82.7588	16.4464	57.0279	32.3243	0	9.91418	16.063
ENSG00000145555	23.3971	11.8552	6.09031	15.9062	67.3346	1.3567	0	0	1.24324	2.72168	0	19.5051
ENSG00000223361	1174.53	896.628	1498.22	900.291	1347.43	874.394	763.46	2522.39	1255.68	2610.09	1521.12	1320.61
ENSG00000254138	45.2343	73.0031	31.9741	106.572	47.3562	61.7299	74.4417	103.089	69.6216	0	53.8199	80.3152
ENSG00000082213	45.2343	77.9948	69.2773	26.2452	204.223	81.4021	21.64	1.09669	0	0	32.5752	118.178
ENSG00000133401	0	4.36771	12.1806	6.36248	27.3778	23.0639	5.19361	16.4503	0	0	16.9957	12.621
ENSG00000113384	85.0094	18.7188	101.251	110.548	11.839	74.6186	141.093	51.5444	0	0	58.0688	24.0946
ENSG00000150712	698.013	486.064	791.74	670.447	330.753	606.446	594.668	211.661	335.676	10.8867	453.22	522.049
ENSG00000056097	226.172	127.911	283.961	244.956	190.905	151.951	267.471	15.3537	198.919	2.72168	157.211	122.768
[truncated: 5,215 more rows]

## Sheet: Class I vs. Class II Obesity
	Class 1 Obesity	Class II Obesity	Class 1 Obesity	Class 1 Obesity	Class II Obesity	Class II Obesity	Class 1 Obesity	Class II Obesity
ENSG00000223972	99.4288	295.539	641.801	121.202	356.586	290.762	453.123	173.625
ENSG00000279928	70.3032	267.004	483.275	56.561	892.817	257.588	264.492	275.993
ENSG00000279457	9.03898	10.191	6.15637	0	20.5618	19.5142	8.20132	24.0866
ENSG00000228463	9.03898	8.83219	1.53909	16.1603	33.0072	0	1.02516	21.0758
ENSG00000236679	41.1776	29.2142	3.07818	60.6011	53.0279	0	0	34.1227
ENSG00000225972	104087	1669.28	2182.43	3465.03	1070.3	954.897	2133.37	1423.12
ENSG00000225630	4586.78	3100.78	5032.83	6255.38	2122.2	1796.61	4376.43	2978.71
ENSG00000237973	4597.83	2525.33	6102.5	5627.82	2686.57	1244.36	5175.03	5030.09
ENSG00000229344	4031.39	1611.54	3285.96	4721.5	1038.91	809.841	2970.93	1436.17
ENSG00000240409	111.481	57.0696	181.613	95.615	62.7678	63.7465	75.8622	55.1985
ENSG00000248527	40888.3	27506.2	57595.9	63398.1	28531.2	17755.4	36525.6	26949.9
ENSG00000198744	1614.96	796.936	1963.88	2282.64	788.926	501.516	1382.95	1477.31
ENSG00000187608	88.3811	12.9086	0	1.34669	17.3152	5.85427	0	12.0433
ENSG00000078808	1.00433	44.161	0	0	27.5962	18.8638	9.22648	23.083
ENSG00000160087	0	25.8172	0	0	50.8635	52.6884	0	10.0361
ENSG00000224051	0	0.679399	1.53909	0	18.3974	21.4657	11.2768	5.01805
ENSG00000175756	0	31.9318	0	0	30.3017	22.1161	73.8119	16.0578
ENSG00000221978	245.057	0	0	0	1.0822	0.650475	0	23.083
ENSG00000242485	0	21.0614	0	153.523	8.11652	30.5723	2.05033	3.01083
ENSG00000160075	609.629	252.737	98.5019	518.476	275.421	139.852	149.674	127.458
ENSG00000197530	0	8.15279	0	0	17.3152	19.5142	0	17.0614
ENSG00000248333	296.278	8.83219	0	0	0.541101	3.25237	1.02516	0
ENSG00000189339	0	17.6644	0	0	47.0758	37.0771	15.3775	26.0939
ENSG00000078369	932.019	213.331	824.953	10.7735	285.701	150.26	161.976	177.639
ENSG00000187730	0	9.51159	0	0	19.4796	10.4076	102.516	12.0433
ENSG00000162585	97.4201	22.4202	0	105.042	83.8707	40.9799	107.642	91.3285
ENSG00000157916	141.611	99.1923	0	0	75.7542	84.5617	11.2768	58.2094
ENSG00000272449	0	5.4352	492.509	0	5.95211	9.10665	25.6291	5.01805
ENSG00000157873	0	4.0764	3.07818	12.1202	44.3703	126.843	98.4158	34.1227
ENSG00000228037	0	14.9468	0	208.737	15.1508	26.6695	12.302	33.1191
ENSG00000157870	0	50.2756	0	4.04007	12.4453	53.3389	25.6291	22.0794
ENSG00000158109	0	67.2605	0	94.2683	44.9114	86.5131	16.4026	73.2635
ENSG00000235169	51.2209	25.1378	0	74.068	4.86991	7.8057	99.441	22.0794
ENSG00000130764	0	5.4352	0	0	7.57542	2.6019	94.3152	8.02888
ENSG00000198912	0	69.9781	0	408.047	115.796	96.9207	91.2397	144.52
ENSG00000116251	2.00866	2.0382	697.208	1.34669	1.0822	4.55332	0	6.02166
ENSG00000116237	0	0	150.831	0	37.8771	13.0095	0	0
ENSG00000097021	12.052	212.652	784.937	285.498	253.777	331.742	239.889	328.18
ENSG00000171735	4577.74	3625.28	6242.56	5653.41	3439.78	3234.81	5937.75	4081.68
ENSG00000049245	1.00433	127.048	772.624	24.2404	209.947	162.619	6.15099	137.495
ENSG00000049246	0	27.8554	0	0	8.65762	13.0095	27.6794	66.2383
ENSG00000116288	4901.14	6088.1	5917.81	6767.12	5281.69	5681.9	7110.54	5656.35
ENSG00000142599	51.2209	14.2674	4.61727	0	7.57542	19.5142	0	10.0361
ENSG00000074800	1432.18	1010.95	1708.39	992.511	885.783	1675.62	2877.64	2165.79
ENSG00000171621	40.1732	38.0464	15.3909	0	31.925	21.4657	44.0821	17.0614
ENSG00000171608	97.4201	0	0	0	12.4453	0	0	0
ENSG00000178585	1.00433	22.4202	18.4691	70.0279	63.3089	33.8247	22.5536	30.1083
ENSG00000162441	351.516	89.0013	4.61727	17.507	147.18	208.802	265.518	98.3538
ENSG00000228150	46.1992	4.7558	0	0	3.78771	1.30095	17.4278	2.00722
ENSG00000130939	82.3552	3.397	27.7036	0	40.5826	16.2619	2.05033	2.00722
ENSG00000054523	12.052	30.573	0	0	47.0758	61.1446	8.20132	20.0722
ENSG00000142657	1040.49	633.2	100.041	874.002	806.782	830.656	765.798	818.946
ENSG00000120948	701.023	0	0	0	19.4796	7.8057	1.02516	0
ENSG00000177674	164.71	65.2223	29.2427	6.73345	104.433	162.619	622.275	238.859
ENSG00000177000	0	4.0764	1.53909	0	38.4182	2.6019	1.02516	35.1263
ENSG00000011021	6.02599	15.6262	301.662	12.1202	4.32881	7.15522	8.20132	14.0505
ENSG00000242349	0	139.956	3.07818	603.317	334.401	205.55	77.9125	306.101
ENSG00000175206	0	23.779	0	0	26.514	13.0095	6.15099	5.01805
ENSG00000116685	3.01299	5.4352	0	0	39.5004	17.5628	4.10066	4.01444
ENSG00000083444	1.00433	44.161	0	0	7.57542	17.5628	0	34.1227
ENSG00000116688	23.0996	642.712	943.463	360.913	58.4389	39.679	509.507	498.794
ENSG00000048707	3.01299	5.4352	0	208.737	80.6241	45.5332	50.2331	43.1552
ENSG00000162496	5.02166	629.124	0	2281.29	365.243	656.979	433.645	682.455
ENSG00000272482	0	8.83219	0	105.042	6.49322	5.85427	47.1576	20.0722
ENSG00000189337	0	0.679399	327.826	0	0.541101	0.650475	0	0
ENSG00000142634	136.589	10.8704	0	0	2.16441	0	0	1.00361
ENSG00000132906	0	22.4202	1.53909	0	29.7606	38.378	6.15099	2.00722
ENSG00000116138	0	10.191	0	0	1.6233	24.718	9.22648	30.1083
ENSG00000197312	9.03898	2.0382	0	0	7.03432	17.5628	4.10066	28.1011
ENSG00000233954	93.4028	125.689	229.325	146.789	81.1652	74.1541	288.071	124.448
ENSG00000179743	0	14.2674	0	10.7735	25.4318	49.4361	21.5285	7.02527
ENSG00000065526	80.3465	0.679399	29.2427	0	36.2538	18.2133	1.02516	1.00361
[truncated: 7,360 more rows]

## Sheet: Lipedema vs. Lymphedema
	Lymphedema	Lymphedema	Lymphedema	Lymphedema	Lymphedema	Lymphedema	Lipedema	Lymphedema	Lymphedema	Lipedema	Lipedema	Lipedema	Lipedema	Lipedema	Lipedema	Lipedema
[truncated: 7,523 more rows]
